# Supplementary material for: (E)-2-(1,3-Diphenyl­allyl­idene)malononitrile
Source: Acta Crystallogr Sect E Struct Rep Online. 2009 Nov 21;65(Pt 12):o3164. doi: 10.1107/S1600536809048338 (PMC2972044; doi:10.1107/S1600536809048338)
Supplement: Supplementary file 2 [file e-65-o3164-Isup2.hkl]

#
# h,k,l, Fc-squared, Fo-squared, sigma(Fo-squared) and status flag
#
data_I
_shelx_title ' 091112 in P2(1)/c'
_shelx_refln_list_code          4
_shelx_F_calc_maximum      127.86
_exptl_crystal_F_000       536.00
_reflns_d_resolution_high  0.8000
 
loop_
 _symmetry_equiv_pos_as_xyz
 'x, y, z'
 '-x, y+1/2, -z+1/2'
 '-x, -y, -z'
 'x, -y-1/2, z-1/2'
 
_cell_length_a    12.1658
_cell_length_b    14.8852
_cell_length_c     8.1959
_cell_angle_alpha  90.000
_cell_angle_beta  108.457
_cell_angle_gamma  90.000
 
_shelx_F_squared_multiplier     1.000
 
loop_
 _refln_index_h
 _refln_index_k
 _refln_index_l
 _refln_F_squared_calc
 _refln_F_squared_meas
 _refln_F_squared_sigma
 _refln_observed_status
   2   0   0     7280.65     6792.51     28.05 o
   3   0   0     2671.70     2619.88      5.05 o
   4   0   0     1065.29     1058.09      7.19 o
   5   0   0     3029.40     3290.51     19.07 o
   6   0   0     1116.60     1290.89      9.96 o
   7   0   0        5.40        7.77      2.28 o
   8   0   0      101.78      111.29      3.98 o
   9   0   0       48.03       47.34      3.36 o
  10   0   0        5.19        5.81      3.07 o
  11   0   0        4.43        3.09      3.32 o
  12   0   0       33.15       32.45      3.98 o
  13   0   0        0.78        3.36      3.76 o
  14   0   0        9.64       10.90      7.19 o
   2   1   0     1233.86     1173.74      3.37 o
   3   1   0      323.30      335.51      1.36 o
   4   1   0      802.77      808.53      2.21 o
   5   1   0        3.52        4.26      0.81 o
   6   1   0       58.11       69.91      1.52 o
   7   1   0      190.26      193.28      3.14 o
   8   1   0       60.96       65.45      2.38 o
   9   1   0       12.70       13.58      2.15 o
  10   1   0        1.43        3.41      2.14 o
  11   1   0        8.01        8.61      2.38 o
  12   1   0        3.31        2.91      2.42 o
  13   1   0        4.51        6.36      2.86 o
  14   1   0       15.30       18.52      5.42 o
   1   2   0      714.55      647.50      3.54 o
   2   2   0      343.46      335.92      1.13 o
   3   2   0      108.11      110.47      0.83 o
   4   2   0       56.47       63.42      0.79 o
   5   2   0       71.26       55.74      1.01 o
   6   2   0       19.82       24.81      1.30 o
   7   2   0        7.42       10.37      1.85 o
   8   2   0       37.05       34.37      2.33 o
   9   2   0       27.74       29.42      2.53 o
  10   2   0        4.75        5.49      2.20 o
  11   2   0        2.42        3.27      2.42 o
  12   2   0        0.28        1.02      2.45 o
  13   2   0        2.37        5.26      2.87 o
  14   2   0        0.92        2.29      4.85 o
   1   3   0     3957.63     3797.17     11.29 o
   2   3   0      324.58      312.89      1.07 o
   3   3   0     1015.63     1017.41      2.93 o
   4   3   0       19.54       20.49      0.61 o
   5   3   0       12.89       16.32      0.88 o
   6   3   0      736.68      770.64      3.87 o
   7   3   0      281.46      278.69      3.34 o
   8   3   0       49.92       48.54      2.34 o
   9   3   0       14.91       18.93      2.47 o
  10   3   0       27.93       25.46      2.42 o
  11   3   0        2.22        3.00      2.67 o
  12   3   0       10.35        9.84      2.52 o
  13   3   0        4.63        3.74      3.25 o
  14   3   0        0.00        0.74      5.15 o
   0   4   0      929.22      867.99      5.04 o
   1   4   0     2044.89     1996.04      4.10 o
   2   4   0     1427.91     1414.67      3.32 o
   3   4   0      767.10      755.17      2.07 o
   4   4   0      287.82      295.94      1.36 o
   5   4   0        1.65        2.79      0.83 o
   6   4   0       39.35       40.25      1.45 o
   7   4   0       33.55       37.20      2.01 o
   8   4   0      126.01      116.21      2.87 o
   9   4   0      354.27      363.90      4.01 o
  10   4   0      227.75      230.74      3.91 o
  11   4   0      199.53      191.02      3.88 o
  12   4   0        0.03       -0.93      3.06 o
  13   4   0        4.60        2.00      3.88 o
  14   4   0        5.93        4.68      5.19 o
   1   5   0       83.68       86.11      0.81 o
   2   5   0     1192.66     1269.16      2.65 o
   3   5   0     1450.23     1549.98      3.85 o
   4   5   0       46.48       41.45      0.76 o
   5   5   0       46.54       60.13      1.26 o
   6   5   0       80.08       74.18      2.01 o
   7   5   0      297.98      306.87      3.54 o
   8   5   0      968.20      975.37      9.66 o
   9   5   0      189.22      184.87      3.47 o
  10   5   0       30.48       33.68      2.26 o
  11   5   0       26.91       28.44      2.81 o
  12   5   0        7.80       10.60      3.68 o
  13   5   0        0.79        7.57      6.71 o
   0   6   0      271.67      286.52      3.74 o
   1   6   0      718.27      741.73      4.93 o
   2   6   0      384.97      398.40      1.97 o
   3   6   0      102.83       93.95      0.84 o
   4   6   0       83.14       91.91      1.08 o
   5   6   0       69.18       80.02      1.55 o
   6   6   0        0.02        0.13      1.43 o
   7   6   0        9.18       11.09      1.81 o
   8   6   0       76.57       72.28      2.40 o
   9   6   0      199.79      198.30      3.31 o
  10   6   0       20.05       20.35      2.28 o
  11   6   0        6.14        4.57      2.19 o
  12   6   0       11.87       16.84      4.62 o
  13   6   0        4.51        1.60      6.64 o
   1   7   0       39.00       39.79      1.53 o
   2   7   0        2.75        2.56      0.73 o
   3   7   0       38.30       41.64      0.86 o
   4   7   0       75.63       81.16      1.08 o
   5   7   0      181.49      182.59      2.66 o
   6   7   0        9.93        9.48      2.00 o
   7   7   0       50.29       51.34      2.62 o
   8   7   0        3.09        3.53      2.01 o
   9   7   0      153.89      160.81      3.41 o
  10   7   0       51.02       52.19      2.69 o
  11   7   0       15.22       17.39      2.65 o
  12   7   0        0.68        1.97      4.46 o
  13   7   0        0.00        2.77      7.29 o
   0   8   0       61.78       73.34      3.26 o
   1   8   0       20.30       24.11      3.00 o
   2   8   0       40.44       34.91      1.00 o
   3   8   0       33.04       29.18      1.09 o
   4   8   0        2.72        2.04      1.35 o
   5   8   0      121.48      121.11      2.41 o
   6   8   0      143.56      129.73      2.17 o
   7   8   0        2.84        3.07      1.87 o
   8   8   0       57.74       58.43      2.92 o
   9   8   0       50.93       55.68      3.17 o
  10   8   0        0.62        3.50      2.72 o
  11   8   0        0.02       -0.34      2.67 o
  12   8   0        8.77        7.48      4.59 o
  13   8   0        1.95        6.52      7.37 o
   1   9   0       13.41       18.38      1.79 o
   2   9   0       40.09       34.27      1.72 o
   3   9   0      879.32      910.99      9.18 o
   4   9   0       38.65       39.98      1.67 o
   5   9   0       15.99       15.28      2.02 o
   6   9   0       32.58       32.45      2.36 o
   7   9   0       11.50       11.39      2.50 o
   8   9   0      687.12      722.35      9.85 o
   9   9   0      350.58      356.99      5.99 o
  10   9   0        5.25        4.53      2.83 o
  11   9   0       14.01       18.41      5.07 o
  12   9   0        0.38       -1.76     11.06 o
   0  10   0      129.59      136.86      4.59 o
   1  10   0      198.85      193.25      3.34 o
   2  10   0      224.09      231.97      4.29 o
   3  10   0       31.84       33.94      2.04 o
   4  10   0        0.15        0.92      1.49 o
   5  10   0        5.22        3.14      1.99 o
   6  10   0        1.39        2.69      2.68 o
   7  10   0       12.15        8.28      2.97 o
   8  10   0        9.73       12.40      3.15 o
   9  10   0       60.41       56.34      4.30 o
  10  10   0       16.13       23.27      3.62 o
  11  10   0       47.49       52.35      5.78 o
  12  10   0        3.70        6.62      5.03 o
   1  11   0       32.50       32.63      2.25 o
   2  11   0      130.68      127.48      2.95 o
   3  11   0        5.52        2.81      2.27 o
   4  11   0       13.03        9.68      2.41 o
   5  11   0        0.00        1.46      2.31 o
   6  11   0        5.20        5.11      3.68 o
   7  11   0      156.53      141.66      6.21 o
   8  11   0      109.03      113.98      4.88 o
   9  11   0        0.20        1.24      3.20 o
  10  11   0        2.42        1.41      3.54 o
  11  11   0       18.07       18.84      5.53 o
   0  12   0        0.07        1.32      3.10 o
   1  12   0       17.05       17.70      2.17 o
   2  12   0       69.32       64.24      2.64 o
   3  12   0      100.63       96.72      3.75 o
   4  12   0        0.17        0.97      2.29 o
   5  12   0        6.24        7.55      3.21 o
   6  12   0        0.49        0.70      3.84 o
   7  12   0        5.18        4.96      6.63 o
   8  12   0        3.43        1.24      4.24 o
   9  12   0       20.76       23.61      3.81 o
  10  12   0        2.89        4.21      4.99 o
  11  12   0        4.08        3.86      5.19 o
   1  13   0       43.19       39.81      2.60 o
   2  13   0      179.10      187.09      3.62 o
   3  13   0       17.29       15.03      2.15 o
   4  13   0        0.33        0.66      2.31 o
   5  13   0       13.03       15.70      3.45 o
   6  13   0        0.23       -0.02      4.12 o
   7  13   0       13.71       17.69      4.61 o
   8  13   0       21.63       22.83      4.58 o
   9  13   0        4.74        2.56      3.50 o
  10  13   0        0.04        3.21      4.93 o
   0  14   0      889.60      977.19     12.23 o
   1  14   0       52.30       57.50      2.86 o
   2  14   0        8.77        7.04      2.03 o
   3  14   0        3.73        7.21      2.60 o
   4  14   0       20.09       18.01      2.96 o
   5  14   0       14.21       18.47      3.74 o
   6  14   0       19.44       10.90      3.76 o
   7  14   0        0.32        1.47      4.49 o
   8  14   0       10.94       16.53      4.52 o
   9  14   0        0.58        0.55      3.68 o
   1  15   0        5.01        9.42      5.89 o
   2  15   0        4.49        4.82      4.28 o
   3  15   0        0.52        0.23      2.53 o
   4  15   0       10.24       10.44      2.98 o
   5  15   0        0.03        1.64      4.11 o
   6  15   0        7.98        8.82      3.69 o
   7  15   0        7.57        5.28      5.00 o
   8  15   0        3.77        2.25      4.89 o
   0  16   0      160.01      185.80     10.14 o
   1  16   0       56.43       55.10      7.69 o
   2  16   0        1.27        3.74      4.35 o
   3  16   0        0.29        1.09      4.13 o
   4  16   0        0.96        2.02      3.46 o
   5  16   0        1.15       -0.40      4.30 o
   6  16   0       24.86       26.53      5.82 o
   7  16   0       28.01       18.07      5.54 o
   1  17   0       23.45       25.61      5.89 o
   2  17   0        4.18        7.43      4.58 o
   3  17   0        6.51        4.91      4.45 o
   4  17   0        0.03        2.31      3.69 o
   5  17   0        0.28        0.16      4.45 o
   0  18   0       97.73      125.65     10.05 o
   1  18   0        5.86        4.71      4.07 o
   2  18   0        2.25        0.27      4.80 o
   3  18   0        5.08        5.82      4.75 o
 -14   1   1        0.89        4.50      4.46 o
 -13   1   1        7.14        6.12      4.39 o
 -12   1   1        6.49        4.06      3.95 o
 -11   1   1      278.67      259.38      7.21 o
 -10   1   1       19.94       21.00      3.77 o
  -9   1   1      126.82      132.91      5.53 o
  -8   1   1      324.20      320.53      4.61 o
  -7   1   1        0.17       -0.22      1.08 o
  -6   1   1      754.37      837.84      4.67 o
  -5   1   1      254.17      278.81      1.47 o
  -4   1   1       38.95       36.83      0.76 o
  -3   1   1      576.02      608.32      1.91 o
  -2   1   1     3203.34     3091.97      6.40 o
  -1   1   1      826.46      820.83      4.20 o
   1   1   1      750.19      748.07      3.44 o
   2   1   1      476.01      435.44      3.61 o
   3   1   1      397.06      394.70      2.41 o
   4   1   1        0.00        0.52      0.97 o
   5   1   1       17.57       15.98      1.54 o
   6   1   1      123.76      129.07      2.95 o
   7   1   1       89.52       88.78      2.01 o
   8   1   1      161.81      168.01      2.51 o
   9   1   1        8.98        8.33      1.70 o
  10   1   1       28.03       30.45      2.57 o
  11   1   1       14.70       17.38      2.66 o
  12   1   1        9.77       11.60      2.61 o
  13   1   1        5.51        5.87      2.67 o
 -14   2   1        2.18        3.28      4.52 o
 -13   2   1       52.85       53.64      5.46 o
 -12   2   1       30.01       29.93      4.37 o
 -11   2   1       53.62       43.86      4.49 o
 -10   2   1       16.40       23.53      3.82 o
  -9   2   1        3.50        3.54      4.41 o
  -8   2   1        1.68        2.60      1.61 o
  -7   2   1        5.68        6.08      1.14 o
  -6   2   1     1076.51     1139.67      6.30 o
  -5   2   1     1911.83     2007.32      5.57 o
  -4   2   1      199.26      209.01      1.14 o
  -3   2   1      123.11      100.97      0.90 o
  -2   2   1      184.82      196.75      1.57 o
  -1   2   1        2.22        3.21      1.01 o
   0   2   1     6651.56     6202.70     65.94 o
   1   2   1      681.21      611.93      4.57 o
   2   2   1      655.74      655.37      3.65 o
   3   2   1      145.59      158.21      1.74 o
   4   2   1      193.87      210.69      2.16 o
   5   2   1      206.23      221.53      2.85 o
   6   2   1      238.83      239.69      3.25 o
   7   2   1       13.76       11.92      1.46 o
   8   2   1      272.49      264.26      2.89 o
   9   2   1      120.45      114.97      2.41 o
  10   2   1      280.50      274.77      5.31 o
  11   2   1       23.88       21.72      2.71 o
  12   2   1        1.29        4.29      2.45 o
  13   2   1        0.89        2.87      2.69 o
 -14   3   1        4.19        5.46      4.57 o
 -13   3   1       25.62       34.87      5.08 o
 -12   3   1        0.09        2.65      3.85 o
 -11   3   1        2.18        1.75      5.52 o
 -10   3   1        0.82        0.01      4.91 o
  -9   3   1       13.23       15.20      2.65 o
  -8   3   1      134.84      122.50      2.45 o
  -7   3   1        0.71        2.42      1.23 o
  -6   3   1      140.46      138.97      2.07 o
  -5   3   1       74.22       79.13      1.04 o
  -4   3   1      328.86      347.38      1.55 o
  -3   3   1      126.70      109.07      0.98 o
  -2   3   1     2551.54     2598.61      6.57 o
  -1   3   1     3089.83     2946.24     13.05 o
   0   3   1     6515.26     6237.80     65.68 o
   1   3   1     4753.10     4755.67     51.32 o
   2   3   1       32.76       35.87      1.28 o
   3   3   1      261.00      284.07      3.03 o
   4   3   1      130.18      125.64      1.77 o
   5   3   1      692.83      761.52      5.30 o
   6   3   1      307.65      332.38      2.82 o
   7   3   1       29.59       24.19      1.41 o
   8   3   1      437.77      426.72      3.51 o
   9   3   1       10.75       12.34      1.87 o
  10   3   1      246.72      256.58      4.29 o
  11   3   1       41.09       45.04      2.95 o
  12   3   1        4.51        4.86      2.49 o
  13   3   1        2.13        2.82      2.66 o
 -14   4   1       20.23       30.13      5.45 o
 -13   4   1        2.98        1.82      4.21 o
 -12   4   1       98.49       93.33      8.41 o
 -11   4   1       23.91       23.78      5.86 o
 -10   4   1      341.20      327.48     10.84 o
  -9   4   1       95.35       93.83      4.79 o
  -8   4   1      183.67      171.45      3.04 o
  -7   4   1       66.31       63.67      2.31 o
  -6   4   1        1.17        3.27      1.35 o
  -5   4   1       16.03       16.27      0.87 o
  -4   4   1     1010.24      999.11      3.61 o
  -3   4   1       94.82       93.62      0.86 o
  -2   4   1        2.92        2.75      0.74 o
  -1   4   1     3075.48     3015.78     10.83 o
   0   4   1      930.76      902.04     11.33 o
   1   4   1     1866.87     1788.70      8.51 o
   2   4   1      130.04      122.67      1.39 o
   3   4   1      165.34      157.53      1.61 o
   4   4   1       24.64       23.68      1.32 o
   5   4   1      286.42      270.97      3.09 o
   6   4   1      112.44      112.41      1.96 o
   7   4   1        0.95        1.37      1.29 o
   8   4   1        3.06        5.06      1.64 o
   9   4   1        1.22        1.22      1.95 o
  10   4   1       16.60       15.42      2.39 o
  11   4   1       63.97       60.54      3.01 o
  12   4   1        3.49        3.50      2.48 o
  13   4   1        1.13       -0.98      2.74 o
 -14   5   1       13.66       13.57      5.03 o
 -13   5   1        0.00       -1.64      6.13 o
 -12   5   1        0.01       -0.34      5.67 o
 -11   5   1        0.04       -0.11      2.93 o
 -10   5   1      325.66      337.93      8.09 o
  -9   5   1        0.00       -1.16      3.68 o
  -8   5   1      128.52      124.21      3.59 o
  -7   5   1        4.38        5.65      1.79 o
  -6   5   1      296.12      291.14      3.29 o
  -5   5   1      413.27      455.31      2.65 o
  -4   5   1      293.43      300.95      1.80 o
  -3   5   1       11.00        9.51      0.57 o
  -2   5   1      858.28      840.73      2.52 o
  -1   5   1      603.90      598.90     11.32 o
   0   5   1        4.82        5.04      0.77 o
   1   5   1     2194.11     2257.99     17.96 o
   2   5   1      262.00      244.54      1.74 o
   3   5   1      895.65      930.24      3.50 o
   4   5   1       27.77       30.02      1.61 o
   5   5   1      230.14      222.60      2.92 o
   6   5   1       42.32       39.03      1.45 o
   7   5   1       95.39       94.23      1.89 o
   8   5   1      250.84      246.76      2.98 o
   9   5   1       51.52       50.90      2.42 o
  10   5   1       13.12       11.34      2.30 o
  11   5   1        0.85        3.18      2.31 o
  12   5   1        0.15        0.20      2.31 o
  13   5   1        5.25        9.63      2.76 o
 -14   6   1        0.74       -3.42      7.05 o
 -13   6   1        3.71        5.31      6.56 o
 -12   6   1        0.65        1.76      6.31 o
 -11   6   1        6.87        6.93      2.57 o
 -10   6   1        0.85        3.41      3.99 o
  -9   6   1       40.68       43.45      4.85 o
  -8   6   1        3.25        1.91      3.61 o
  -7   6   1      160.51      162.60      3.31 o
  -6   6   1       62.65       64.50      1.61 o
  -5   6   1       17.57       18.34      1.11 o
  -4   6   1       91.24       95.81      1.06 o
  -3   6   1      527.79      545.04      2.24 o
  -2   6   1      202.17      205.06      1.39 o
  -1   6   1       29.26       25.71      0.62 o
   0   6   1      425.19      414.45      7.04 o
   1   6   1     1709.22     1802.38      5.37 o
   2   6   1        1.10        1.80      0.82 o
   3   6   1      866.31      963.46      4.19 o
   4   6   1      690.62      702.80      3.66 o
   5   6   1        3.49        6.92      1.10 o
   6   6   1       55.88       47.59      1.47 o
   7   6   1       72.86       74.54      1.81 o
   8   6   1      285.00      286.33      3.23 o
   9   6   1        3.15        2.71      1.87 o
  10   6   1        3.19        4.66      2.04 o
  11   6   1        7.61        7.90      2.38 o
  12   6   1        6.39        7.66      2.49 o
  13   6   1       12.69       10.20      3.11 o
 -13   7   1        7.41       11.17      7.35 o
 -12   7   1       10.19       13.79      4.72 o
 -11   7   1       11.70       11.37      4.36 o
 -10   7   1        2.14        3.16      2.65 o
  -9   7   1      386.80      389.17     14.31 o
  -8   7   1      361.45      371.23      7.94 o
  -7   7   1       61.65       58.62      3.49 o
  -6   7   1       97.40       94.23      2.84 o
  -5   7   1      249.94      262.64      2.47 o
  -4   7   1       26.07       22.94      0.87 o
  -3   7   1     1355.93     1450.33      3.02 o
  -2   7   1      612.93      634.67      2.41 o
  -1   7   1      695.29      711.37      3.50 o
   0   7   1       32.10       35.10      0.93 o
   1   7   1      297.08      298.86      1.75 o
   2   7   1     1282.66     1397.44      5.41 o
   3   7   1      521.60      566.54      3.37 o
   4   7   1       63.24       63.23      1.29 o
   5   7   1       16.88       17.25      1.06 o
   6   7   1      101.88       98.19      1.75 o
   7   7   1       63.27       64.82      1.93 o
   8   7   1        0.01        1.08      1.81 o
   9   7   1        0.62        0.62      1.88 o
  10   7   1       53.47       50.42      2.53 o
  11   7   1        7.78        8.23      2.16 o
  12   7   1        4.24        4.65      2.88 o
 -13   8   1        2.03       11.74      6.83 o
 -12   8   1        0.84       -2.38      4.71 o
 -11   8   1        2.88        0.61      4.46 o
 -10   8   1        3.07        2.84      2.90 o
  -9   8   1        0.22        1.83      3.18 o
  -8   8   1       25.37       26.03      4.59 o
  -7   8   1       11.44       13.72      3.65 o
  -6   8   1       31.12       29.19      2.32 o
  -5   8   1        6.27        4.47      1.57 o
  -4   8   1       40.07       39.95      1.17 o
  -3   8   1      433.23      432.04      3.21 o
  -2   8   1        0.54        0.29      0.64 o
  -1   8   1      149.10      147.53      1.45 o
   0   8   1      133.79      137.42      1.58 o
   1   8   1       54.50       56.80      1.07 o
   2   8   1      196.55      190.63      2.14 o
   3   8   1       55.92       60.65      0.93 o
   4   8   1       27.97       29.76      0.94 o
   5   8   1       15.80       15.38      1.05 o
   6   8   1       75.48       74.27      1.91 o
   7   8   1        0.53       -0.41      1.70 o
   8   8   1       55.89       54.02      2.32 o
   9   8   1        1.57        1.77      1.93 o
  10   8   1        3.04        6.99      2.03 o
  11   8   1        0.11        1.80      2.13 o
  12   8   1        0.59       -1.80      3.28 o
 -13   9   1        0.95        4.20      4.68 o
 -12   9   1        0.22       -0.92      4.74 o
 -11   9   1        0.09        4.49      4.33 o
 -10   9   1      111.11      105.36      4.43 o
  -9   9   1       69.60       70.64      4.04 o
  -8   9   1        9.88       12.32      3.16 o
  -7   9   1       12.97       13.23      2.76 o
  -6   9   1       39.07       36.53      2.98 o
  -5   9   1        0.05        0.68      1.70 o
  -4   9   1        3.13        3.56      1.21 o
  -3   9   1       14.95       15.06      0.99 o
  -2   9   1       28.41       31.21      0.86 o
  -1   9   1      193.12      184.40      1.68 o
   0   9   1       13.48       14.13      0.47 o
   1   9   1       94.05       98.18      1.27 o
   2   9   1       37.58       32.46      0.78 o
   3   9   1      168.89      173.47      3.12 o
   4   9   1       46.05       41.91      0.96 o
   5   9   1       25.08       23.08      1.15 o
   6   9   1        5.80        6.59      1.60 o
   7   9   1       66.43       62.06      2.20 o
   8   9   1        0.52        0.96      1.81 o
   9   9   1       32.33       33.30      2.28 o
  10   9   1       17.08       20.54      2.53 o
  11   9   1        0.00       -0.11      2.42 o
  12   9   1       14.72       15.56      3.80 o
 -12  10   1        0.00       -1.07      4.85 o
 -11  10   1        6.28        5.03      4.64 o
 -10  10   1       12.76        8.76      4.68 o
  -9  10   1       46.39       45.39      3.82 o
  -8  10   1       26.50       25.10      3.50 o
  -7  10   1       22.91       25.53      3.08 o
  -6  10   1        0.18        1.29      2.65 o
  -5  10   1        0.11        0.50      1.66 o
  -4  10   1        6.44        6.54      1.27 o
  -3  10   1      454.71      442.83      3.73 o
  -2  10   1       42.08       38.72      1.35 o
  -1  10   1       47.26       44.77      1.48 o
   0  10   1      110.05      109.93      1.31 o
   1  10   1        2.01        1.23      0.78 o
   2  10   1       65.66       67.16      1.37 o
   3  10   1        7.24        6.77      0.67 o
   4  10   1       22.61       20.38      0.91 o
   5  10   1       29.73       28.66      1.92 o
   6  10   1       35.40       26.43      2.10 o
   7  10   1       23.83       24.20      2.29 o
   8  10   1        0.68        2.10      2.09 o
   9  10   1       22.04       15.06      2.36 o
  10  10   1       15.83       12.62      2.89 o
  11  10   1       31.54       42.74      3.60 o
 -12  11   1        2.77        4.20      5.07 o
 -11  11   1        5.06       10.18      5.09 o
 -10  11   1       23.55       28.20      5.22 o
  -9  11   1       12.01        7.60      3.18 o
  -8  11   1      185.56      193.23      7.06 o
  -7  11   1        2.52        4.20      2.86 o
  -6  11   1       12.83       11.07      2.88 o
  -5  11   1       44.26       43.45      4.46 o
  -4  11   1        4.91        6.01      1.56 o
  -3  11   1       96.62       90.70      2.63 o
  -2  11   1       14.96       14.31      1.36 o
  -1  11   1        0.01       -0.15      1.60 o
   0  11   1      139.66      130.98      2.86 o
   1  11   1        9.14       10.60      1.16 o
   2  11   1       69.37       61.49      2.09 o
   3  11   1       54.35       49.71      2.12 o
   4  11   1       11.78       10.56      1.18 o
   5  11   1       37.40       28.82      1.71 o
   6  11   1       42.48       36.28      2.12 o
   7  11   1        5.86        4.79      2.61 o
   8  11   1       32.74       26.36      2.95 o
   9  11   1        4.04        8.58      2.79 o
  10  11   1        2.97        2.07      2.81 o
  11  11   1       18.25       19.53      4.71 o
 -11  12   1        4.30       10.44      5.31 o
 -10  12   1        0.03       -0.08      4.74 o
  -9  12   1       36.24       35.35      4.11 o
  -8  12   1        0.12        1.76      3.86 o
  -7  12   1       32.76       35.60      3.53 o
  -6  12   1       14.64       10.16      2.65 o
  -5  12   1       98.49       99.26      3.70 o
  -4  12   1        2.80        2.86      2.73 o
  -3  12   1       83.23       79.41      2.47 o
  -2  12   1       11.77       12.24      1.75 o
  -1  12   1      171.67      173.85      3.49 o
   0  12   1      475.20      479.24      5.00 o
   1  12   1       95.21       95.03      2.96 o
   2  12   1      114.63      102.02      4.39 o
   3  12   1       44.98       42.36      2.42 o
   4  12   1        0.21        0.05      2.34 o
   5  12   1       43.55       40.79      2.56 o
   6  12   1       10.60        9.63      2.58 o
   7  12   1        1.41        0.36      2.70 o
   8  12   1       31.95       38.03      3.60 o
   9  12   1        0.78        0.89      3.13 o
  10  12   1        4.68        3.95      3.17 o
 -10  13   1        7.02        6.59      5.36 o
  -9  13   1       17.87       20.31      5.01 o
  -8  13   1        3.12        3.72      3.99 o
  -7  13   1       31.91       28.18      3.58 o
  -6  13   1        1.96        5.53      2.69 o
  -5  13   1       18.32       15.93      3.11 o
  -4  13   1       59.97       57.98      3.54 o
  -3  13   1        2.20        2.38      2.77 o
  -2  13   1      140.62      134.97      2.99 o
  -1  13   1      137.97      130.38      4.56 o
   0  13   1        8.91        8.67      2.09 o
   1  13   1      211.17      214.46      4.17 o
   2  13   1       83.04       87.25      3.78 o
   3  13   1        2.34        2.40      2.78 o
   4  13   1        0.07       -0.68      3.22 o
   5  13   1        3.36        1.79      2.55 o
   6  13   1        2.49        4.03      3.02 o
   7  13   1        0.21        1.27      3.35 o
   8  13   1       65.76       74.68      4.92 o
   9  13   1        0.15        2.98      3.21 o
  -9  14   1        8.34        8.90      5.19 o
  -8  14   1        0.67        0.14      4.19 o
  -7  14   1       12.88       11.17      3.41 o
  -6  14   1        0.93        2.31      2.70 o
  -5  14   1        3.15        2.69      2.94 o
  -4  14   1        2.73        3.41      2.80 o
  -3  14   1       37.11       34.45      3.26 o
  -2  14   1        0.40       -0.25      2.91 o
  -1  14   1       85.71       97.99      6.61 o
   0  14   1        7.79        8.70      3.21 o
   1  14   1       56.14       55.38      4.02 o
   2  14   1       39.21       35.96      3.30 o
   3  14   1        9.13        9.46      3.32 o
   4  14   1       46.71       50.48      4.27 o
   5  14   1       17.73       22.03      3.81 o
   6  14   1        1.14       -1.47      4.44 o
   7  14   1       20.13       16.31      5.06 o
   8  14   1        3.14        8.49      4.76 o
  -8  15   1        1.51        5.17      4.68 o
  -7  15   1        1.98        3.23      4.45 o
  -6  15   1       36.19       34.47      3.62 o
  -5  15   1        5.06        4.55      2.92 o
  -4  15   1       16.79       17.36      3.18 o
  -3  15   1        4.80        8.30      2.83 o
  -2  15   1       18.71       18.23      3.12 o
  -1  15   1        0.18       -0.16      2.77 o
   0  15   1       26.74       25.35      3.61 o
   1  15   1        1.20        0.58      2.95 o
   2  15   1       10.76        9.27      2.87 o
   3  15   1        3.98        3.77      3.27 o
   4  15   1        0.76        4.37      4.30 o
   5  15   1        2.56        0.50      3.62 o
   6  15   1        5.49        3.29      4.94 o
   7  15   1       18.35       27.29      5.29 o
  -7  16   1        1.13        5.24      5.87 o
  -6  16   1        7.79        4.39      3.31 o
  -5  16   1       20.14       23.22      3.53 o
  -4  16   1        8.60       13.65      5.18 o
  -3  16   1        3.99        5.39      4.17 o
  -2  16   1        0.11        0.42      4.23 o
  -1  16   1        1.41        0.37      4.16 o
   0  16   1        7.35        8.46      5.79 o
   1  16   1       17.74       23.01      5.10 o
   2  16   1        1.56        0.64      3.94 o
   3  16   1        1.41        2.88      3.40 o
   4  16   1        0.05        3.22      4.20 o
   5  16   1        3.13        1.07      4.52 o
   6  16   1       10.52       10.26      5.12 o
  -6  17   1        0.00       -0.87      4.63 o
  -5  17   1        1.28       -0.77      3.81 o
  -4  17   1        0.17        1.73      4.38 o
  -3  17   1        0.60        0.38      4.67 o
  -2  17   1        0.45        3.00      4.53 o
  -1  17   1       37.12       45.53      5.40 o
   0  17   1        7.01        9.20      4.37 o
   1  17   1       28.21       31.09      5.31 o
   2  17   1        4.75        6.10      4.42 o
   3  17   1        0.06        0.25      3.63 o
   4  17   1        3.39        5.15      4.88 o
   5  17   1        8.63        9.68      5.08 o
  -3  18   1        0.09       -2.27      4.97 o
  -2  18   1        1.74        1.41      3.79 o
  -1  18   1       11.17       11.95      4.10 o
   0  18   1        0.95        4.71      4.42 o
   1  18   1        1.09       -1.70      4.46 o
   2  18   1        1.50        1.08      4.49 o
 -15   0   2        0.20       -2.96      6.59 o
 -14   0   2        9.62        9.64      5.55 o
 -13   0   2        0.28        2.49      5.20 o
 -12   0   2        0.55       -1.02      4.87 o
 -11   0   2       45.20       45.62      4.45 o
 -10   0   2       17.60       18.99      3.51 o
  -9   0   2        5.84        8.42      1.88 o
  -8   0   2       23.20       22.84      1.50 o
  -7   0   2        0.02        0.34      1.08 o
  -6   0   2       93.86       75.58      1.50 o
  -5   0   2      937.37     1007.41      4.07 o
  -4   0   2      563.79      598.84      3.76 o
  -3   0   2    14878.64    14682.40     62.56 o
  -2   0   2      374.81      386.01      3.27 o
  -1   0   2      314.83      278.26      3.00 o
   0   0   2     1451.72     1457.84      6.33 o
   1   0   2     2558.36     2417.18     43.35 o
   2   0   2     1153.71     1160.25      6.99 o
   3   0   2     1271.47     1244.55     21.06 o
   4   0   2      505.74      521.04     15.51 o
   5   0   2        0.95        2.78      3.65 o
   6   0   2       49.63       43.29      2.25 o
   7   0   2        3.43        3.67      2.08 o
   8   0   2      257.27      257.37      5.00 o
   9   0   2       34.34       38.82      2.83 o
  10   0   2       24.11       21.59      3.02 o
  11   0   2       38.20       43.64      3.41 o
  12   0   2        0.08        0.75      3.74 o
  13   0   2        2.13        5.09      4.20 o
 -15   1   2        3.84        1.92      4.54 o
 -14   1   2        0.45       -0.07      4.12 o
 -13   1   2        1.37       -1.72      3.95 o
 -12   1   2       82.20       69.40      4.76 o
 -11   1   2       26.10       19.97      2.83 o
 -10   1   2        0.41        3.14      2.18 o
  -9   1   2       50.41       53.70      1.72 o
  -8   1   2      109.70      109.50      1.52 o
  -7   1   2      498.34      498.89      3.58 o
  -6   1   2      682.42      757.90      3.80 o
  -5   1   2       98.78      115.40      1.28 o
  -4   1   2     1243.32     1249.74      5.58 o
  -3   1   2      412.68      374.70      1.82 o
  -2   1   2     8006.20     7650.64     31.28 o
  -1   1   2     3956.75     3882.38     14.58 o
   0   1   2    11327.35    10917.55     49.52 o
   1   1   2     2366.85     2360.36      8.94 o
   2   1   2     1323.30     1340.79      7.13 o
   3   1   2      301.10      319.77      6.03 o
   4   1   2       25.13       24.01      2.51 o
   5   1   2      296.58      344.19      6.30 o
   6   1   2        0.01        0.30      1.38 o
   7   1   2      176.24      187.33      2.65 o
   8   1   2      199.18      192.60      2.95 o
   9   1   2       18.98       16.60      1.91 o
  10   1   2       43.13       43.77      2.27 o
  11   1   2       11.51       13.38      2.09 o
  12   1   2        0.42        2.30      2.56 o
  13   1   2        0.82       -0.52      2.76 o
 -15   2   2        0.18        0.82      4.52 o
 -14   2   2        0.06       -0.46      4.04 o
 -13   2   2        3.26        5.92      3.90 o
 -12   2   2       63.26       52.13      4.52 o
 -11   2   2        4.10        5.53      2.61 o
 -10   2   2      133.55      125.78      3.60 o
  -9   2   2       28.29       26.53      1.59 o
  -8   2   2      164.57      167.45      1.96 o
  -7   2   2      108.08      103.59      1.46 o
  -6   2   2      129.07      163.98      1.94 o
  -5   2   2      178.20      200.85      1.66 o
  -4   2   2      533.23      565.15      2.69 o
  -3   2   2     3119.66     3035.03      7.43 o
  -2   2   2     2009.89     1964.17      3.69 o
  -1   2   2     1753.08     1718.13      5.70 o
   0   2   2    16348.73    15678.16     96.28 o
   1   2   2      170.70      169.96      2.92 o
   2   2   2      494.92      527.54      4.05 o
   3   2   2        5.86        1.23      2.76 o
   4   2   2      173.83      172.69      4.06 o
   5   2   2      130.37      138.27      4.31 o
   6   2   2       63.28       66.65      1.91 o
   7   2   2        0.00       -0.47      1.63 o
   8   2   2       37.87       31.39      2.18 o
   9   2   2       82.58       90.94      2.33 o
  10   2   2        0.03        0.09      1.77 o
  11   2   2        0.80        1.37      1.95 o
  12   2   2        2.13        2.29      2.64 o
  13   2   2        0.79        0.66      2.83 o
 -14   3   2        1.20        1.79      3.99 o
 -13   3   2       29.34       24.32      4.30 o
 -12   3   2        7.31        6.28      3.64 o
 -11   3   2      128.56      116.49      7.26 o
 -10   3   2        4.44        4.65      2.69 o
  -9   3   2       69.43       64.40      3.46 o
  -8   3   2       20.60       22.66      1.75 o
  -7   3   2      117.76      124.31      1.56 o
  -6   3   2        0.39        1.52      0.68 o
  -5   3   2       14.20       16.38      0.70 o
  -4   3   2      207.79      203.52      1.86 o
  -3   3   2      171.10      171.86      1.52 o
  -2   3   2      869.95      831.29      3.91 o
  -1   3   2     6805.27     6606.05     57.14 o
   0   3   2     4645.91     4568.66     18.16 o
   1   3   2      196.24      184.95      2.36 o
   2   3   2     1319.74     1425.28      8.50 o
   3   3   2     1108.18     1134.59     18.89 o
   4   3   2      207.38      233.10      3.78 o
   5   3   2      123.92      106.15      2.14 o
   6   3   2        2.46        3.35      1.36 o
   7   3   2        0.50        2.52      1.65 o
   8   3   2      652.68      685.33      6.66 o
   9   3   2       92.64       86.26      2.42 o
  10   3   2        3.50        2.99      1.78 o
  11   3   2        4.67        3.68      1.94 o
  12   3   2       13.80       16.22      2.78 o
  13   3   2        0.37        0.43      2.96 o
 -14   4   2        9.03        7.66      4.30 o
 -13   4   2        0.36        2.63      4.17 o
 -12   4   2       22.92       25.05      6.18 o
 -11   4   2        7.47       10.04      5.21 o
 -10   4   2       34.80       30.56      3.29 o
  -9   4   2       19.79       20.19      1.78 o
  -8   4   2        3.60        2.46      1.29 o
  -7   4   2      337.98      354.93      2.41 o
  -6   4   2      449.57      458.10      2.60 o
  -5   4   2        0.78        1.62      0.68 o
  -4   4   2      104.20      102.81      1.41 o
  -3   4   2     1001.20     1054.48      4.79 o
  -2   4   2      153.94      157.66      2.30 o
  -1   4   2      230.89      206.81      4.64 o
   0   4   2     1000.46     1055.57      7.13 o
   1   4   2       26.07       24.00      1.34 o
   2   4   2      974.91     1052.15     29.17 o
   3   4   2      401.71      453.07      8.03 o
   4   4   2       47.69       51.86      2.44 o
   5   4   2        4.07        6.46      1.38 o
   6   4   2       31.28       26.44      1.59 o
   7   4   2       52.25       50.75      1.95 o
   8   4   2      356.51      359.92      3.75 o
   9   4   2      131.45      128.11      2.66 o
  10   4   2        8.20        6.03      1.84 o
  11   4   2        2.10        0.45      2.02 o
  12   4   2        6.01        7.05      2.38 o
 -14   5   2        0.19       -1.57      4.42 o
 -13   5   2       30.81       25.61      7.06 o
 -12   5   2       16.53        8.76      6.05 o
 -11   5   2       78.79       80.49      7.27 o
 -10   5   2        2.69        3.01      1.80 o
  -9   5   2        2.78        3.63      1.77 o
  -8   5   2       91.86       91.74      2.06 o
  -7   5   2       59.30       56.01      1.47 o
  -6   5   2       97.32      100.16      1.40 o
  -5   5   2       91.32       90.27      1.23 o
  -4   5   2      107.48      110.56      1.46 o
  -3   5   2      178.24      179.57      1.86 o
  -2   5   2      315.08      316.78      3.27 o
  -1   5   2        1.98        0.69      2.05 o
   0   5   2      950.99      958.86      5.20 o
   1   5   2       67.07       63.31      1.81 o
   2   5   2       73.51       90.66      7.74 o
   3   5   2      144.33      132.01      2.84 o
   4   5   2       58.97       52.10      2.03 o
   5   5   2      311.83      303.91      2.99 o
   6   5   2       39.41       40.51      1.73 o
   7   5   2      127.77      124.05      2.44 o
   8   5   2        1.89        0.91      1.67 o
   9   5   2        5.62        6.71      1.75 o
  10   5   2       40.13       36.43      2.12 o
  11   5   2        8.08        8.61      2.48 o
  12   5   2       10.19       12.34      2.55 o
 -14   6   2        4.16        9.03      7.22 o
 -13   6   2        7.57        7.59      6.09 o
 -12   6   2       17.32       13.45      6.09 o
 -11   6   2        4.61        4.19      3.92 o
 -10   6   2      112.19      111.05      3.46 o
  -9   6   2      376.15      367.34      4.55 o
  -8   6   2      495.57      497.55      5.23 o
  -7   6   2      107.48      108.58      2.00 o
  -6   6   2      130.39      123.57      1.59 o
  -5   6   2      194.59      202.02      1.60 o
  -4   6   2        3.00        3.65      0.83 o
  -3   6   2      256.16      285.51      3.09 o
  -2   6   2       34.36       34.98      2.23 o
  -1   6   2      684.60      651.31      6.81 o
   0   6   2      788.05      745.86     25.01 o
   1   6   2       39.52       42.76      2.08 o
   2   6   2        4.17        5.81      1.54 o
   3   6   2      142.02      145.49      2.60 o
   4   6   2       22.30       22.24      1.82 o
   5   6   2       86.99       78.49      1.84 o
   6   6   2        3.19        2.51      1.47 o
   7   6   2      194.41      192.64      2.80 o
   8   6   2      106.84      106.75      2.21 o
   9   6   2       37.82       41.21      1.88 o
  10   6   2        5.21        6.10      1.97 o
  11   6   2       27.65       30.97      2.76 o
  12   6   2        2.52        4.52      2.65 o
 -14   7   2        0.33       -1.31      7.41 o
 -13   7   2        0.11        1.95      6.36 o
 -12   7   2        0.64        2.43      4.39 o
 -11   7   2       14.01       12.99      4.11 o
 -10   7   2        6.14        3.79      4.10 o
  -9   7   2        8.81        9.76      2.02 o
  -8   7   2       65.47       66.46      2.36 o
  -7   7   2       40.18       37.75      1.94 o
  -6   7   2        2.11        3.40      0.88 o
  -5   7   2       25.83       29.71      0.93 o
  -4   7   2        1.38        1.78      0.70 o
  -3   7   2      197.31      208.14      2.17 o
  -2   7   2      269.53      271.10      7.25 o
  -1   7   2      184.69      181.16      6.38 o
   0   7   2       42.32       46.55      4.87 o
   1   7   2       47.65       52.50      2.29 o
   2   7   2      133.27      139.78      2.38 o
   3   7   2       40.60       42.92      1.89 o
   4   7   2       10.36        9.96      1.61 o
   5   7   2       73.38       75.83      1.94 o
   6   7   2       52.06       50.08      1.75 o
   7   7   2        1.98        3.09      1.52 o
   8   7   2        3.83        3.77      1.46 o
   9   7   2        0.47        0.06      1.55 o
  10   7   2        0.59        0.62      1.87 o
  11   7   2        0.63        1.38      2.47 o
  12   7   2        0.52        0.21      2.66 o
 -13   8   2        0.19       -0.12      4.45 o
 -12   8   2        4.30        3.12      4.42 o
 -11   8   2       85.73       75.64      5.85 o
 -10   8   2       62.40       55.09      5.48 o
  -9   8   2     1137.36     1237.57     14.14 o
  -8   8   2      857.67      873.84      6.83 o
  -7   8   2       10.52        6.90      2.94 o
  -6   8   2       12.57       11.59      0.89 o
  -5   8   2       13.69       16.30      0.82 o
  -4   8   2      199.65      194.67      1.50 o
  -3   8   2      355.70      364.69      2.66 o
  -2   8   2      374.87      392.72      5.17 o
  -1   8   2      465.63      471.20      9.13 o
   0   8   2       83.53       85.77      4.90 o
   1   8   2        0.01        2.44      1.56 o
   2   8   2      185.18      174.20      2.16 o
   3   8   2        1.90        4.85      1.60 o
   4   8   2       50.88       59.01      1.80 o
   5   8   2       65.51       69.31      1.90 o
   6   8   2       30.72       33.04      1.63 o
   7   8   2       51.26       47.82      1.85 o
   8   8   2       37.24       33.62      1.75 o
   9   8   2        4.48        4.25      1.74 o
  10   8   2       58.82       69.75      2.93 o
  11   8   2       58.71       67.82      3.14 o
 -13   9   2        7.33       12.03      4.92 o
 -12   9   2       36.97       37.93      5.22 o
 -11   9   2        0.02        0.61      4.30 o
 -10   9   2        5.49        6.41      4.41 o
  -9   9   2       85.29       94.23      4.84 o
  -8   9   2      117.03      117.79      4.09 o
  -7   9   2       29.73       28.11      3.32 o
  -6   9   2        4.69        5.32      1.05 o
  -5   9   2      190.26      197.05      1.79 o
  -4   9   2        1.07        1.91      0.57 o
  -3   9   2        0.12        0.51      0.65 o
  -2   9   2       56.68       55.91      1.26 o
  -1   9   2       19.13       19.17      2.06 o
   0   9   2      231.09      231.62      6.19 o
   1   9   2       14.96       16.62      1.24 o
   2   9   2       34.82       33.64      1.54 o
   3   9   2       20.49       18.68      1.79 o
   4   9   2       11.64       13.09      1.31 o
   5   9   2      300.24      291.19      2.98 o
   6   9   2       89.31       78.60      1.98 o
   7   9   2       98.94       90.35      1.99 o
   8   9   2       65.65       64.11      2.11 o
   9   9   2        0.43       -1.22      2.01 o
  10   9   2        0.14       -1.03      2.19 o
  11   9   2       28.16       35.67      3.18 o
 -12  10   2       11.28        7.24      4.70 o
 -11  10   2       12.41       14.45      4.60 o
 -10  10   2        4.91        6.11      4.41 o
  -9  10   2      125.76      116.12      3.90 o
  -8  10   2        6.73       12.41      2.97 o
  -7  10   2        8.93        6.53      2.27 o
  -6  10   2        3.52        5.35      1.65 o
  -5  10   2        2.13        2.21      0.77 o
  -4  10   2      122.29      120.65      1.36 o
  -3  10   2       55.35       55.04      1.10 o
  -2  10   2        0.94        1.20      0.98 o
  -1  10   2       37.54       37.94      1.02 o
   0  10   2        0.31        0.40      1.15 o
   1  10   2       24.31       20.13      1.04 o
   2  10   2       15.81       15.04      1.40 o
   3  10   2        7.21        6.85      1.20 o
   4  10   2       22.27       20.44      1.30 o
   5  10   2       10.67        8.50      1.30 o
   6  10   2       20.84       17.99      1.52 o
   7  10   2        0.05        0.48      1.60 o
   8  10   2       21.27       20.63      2.00 o
   9  10   2       16.40       14.19      2.49 o
  10  10   2        0.04        1.12      2.88 o
 -12  11   2        0.03        2.23      4.87 o
 -11  11   2       18.12       20.64      5.47 o
 -10  11   2        9.16       11.08      4.61 o
  -9  11   2        0.00       -1.35      3.69 o
  -8  11   2       31.20       34.80      3.30 o
  -7  11   2        0.70       -0.45      2.58 o
  -6  11   2        6.95        8.05      2.66 o
  -5  11   2       56.92       52.21      2.81 o
  -4  11   2       28.02       26.50      1.25 o
  -3  11   2      249.16      245.58      2.65 o
  -2  11   2       44.69       40.25      1.41 o
  -1  11   2        5.98        5.67      0.53 o
   0  11   2       56.34       50.58      1.27 o
   1  11   2       44.85       39.52      1.49 o
   2  11   2       11.28       11.48      1.63 o
   3  11   2        1.74        3.12      1.10 o
   4  11   2       24.32       22.79      1.40 o
   5  11   2        1.68        2.89      1.50 o
   6  11   2        1.27        0.88      1.75 o
   7  11   2        7.54        7.75      2.57 o
   8  11   2       44.88       43.30      3.23 o
   9  11   2       40.69       35.30      3.28 o
  10  11   2        0.38       -0.89      2.98 o
 -11  12   2        8.72        6.17      5.07 o
 -10  12   2       18.88       22.37      5.20 o
  -9  12   2       24.99       27.43      4.22 o
  -8  12   2       47.08       50.78      3.81 o
  -7  12   2       35.43       31.41      3.41 o
  -6  12   2      164.93      168.80      4.63 o
  -5  12   2        7.89        9.36      3.01 o
  -4  12   2       17.44       18.06      3.10 o
  -3  12   2      132.20      138.58      4.68 o
  -2  12   2       24.75       22.94      3.93 o
  -1  12   2       18.81       15.07      1.18 o
   0  12   2      796.67      793.04      5.06 o
   1  12   2        1.21        1.01      0.91 o
   2  12   2      161.02      167.27      4.55 o
   3  12   2        5.71        5.90      1.71 o
   4  12   2        1.07        2.70      1.73 o
   5  12   2        9.49        6.38      2.20 o
   6  12   2        0.33        0.15      2.63 o
   7  12   2       33.91       31.35      3.34 o
   8  12   2       54.95       56.05      3.51 o
   9  12   2       15.59       16.48      3.19 o
 -10  13   2        9.24        9.64      5.28 o
  -9  13   2        1.29        2.31      4.54 o
  -8  13   2        0.52        0.08      3.05 o
  -7  13   2        3.61        6.24      3.11 o
  -6  13   2       13.41       13.89      3.47 o
  -5  13   2        3.34        3.77      3.02 o
  -4  13   2        2.98        5.14      3.01 o
  -3  13   2        4.05        5.35      3.03 o
  -2  13   2        0.29        0.25      3.42 o
  -1  13   2       85.21       93.04      4.44 o
   0  13   2      135.21      139.53      5.25 o
   1  13   2      116.62      118.88      4.19 o
   2  13   2       46.02       41.80      3.56 o
   3  13   2        1.29        1.59      3.32 o
   4  13   2        4.16        6.82      3.64 o
   5  13   2       15.82       11.31      3.44 o
   6  13   2        2.91        8.74      3.40 o
   7  13   2        8.46        6.88      3.71 o
   8  13   2       19.79       23.06      3.72 o
 -10  14   2        8.73        6.60      5.25 o
  -9  14   2        0.08        0.05      4.62 o
  -8  14   2        9.05        9.16      4.50 o
  -7  14   2       19.01       16.95      3.94 o
  -6  14   2        9.71        6.94      3.29 o
  -5  14   2        4.18        0.26      3.18 o
  -4  14   2        0.07        2.12      2.86 o
  -3  14   2      109.41      111.03      5.74 o
  -2  14   2        8.06        9.41      3.24 o
  -1  14   2        8.15        5.90      3.25 o
   0  14   2       64.44       61.74      4.31 o
   1  14   2      114.15      121.92      4.36 o
   2  14   2        9.44        8.84      3.20 o
   3  14   2        0.54       -0.73      3.64 o
   4  14   2       17.60       17.15      3.81 o
   5  14   2        1.89        2.97      4.63 o
   6  14   2        5.17       11.97      4.81 o
   7  14   2        1.69        1.32      5.01 o
   8  14   2        0.39        1.76      4.21 o
  -8  15   2        0.37        4.38      5.61 o
  -7  15   2        5.76        4.28      3.74 o
  -6  15   2        4.01        5.37      3.38 o
  -5  15   2        0.84        0.12      3.04 o
  -4  15   2        0.30        1.26      3.11 o
  -3  15   2        3.75        2.79      3.20 o
  -2  15   2       25.36       20.11      2.84 o
  -1  15   2       86.02       90.67      4.15 o
   0  15   2       25.84       22.57      3.67 o
   1  15   2       32.71       30.33      3.52 o
   2  15   2        4.37        5.47      2.79 o
   3  15   2        0.53        1.61      4.27 o
   4  15   2        2.09        6.14      3.64 o
   5  15   2        2.44        2.85      5.00 o
   6  15   2        3.65        4.96      4.85 o
   7  15   2        0.10       -5.31      5.31 o
  -7  16   2        0.07       -1.17      3.95 o
  -6  16   2        2.00        3.01      3.40 o
  -5  16   2        0.13        0.61      3.22 o
  -4  16   2        3.02        2.51      3.22 o
  -3  16   2       12.48       16.59      3.48 o
  -2  16   2        6.23        6.99      2.80 o
  -1  16   2        0.77       -0.72      2.97 o
   0  16   2        2.64        2.50      3.38 o
   1  16   2       10.10        6.79      3.17 o
   2  16   2        8.11        6.64      3.32 o
   3  16   2        1.26        3.65      4.68 o
   4  16   2        2.16        1.71      4.39 o
   5  16   2        1.63        4.73      4.09 o
  -6  17   2        0.07        1.02      3.73 o
  -5  17   2        0.22        5.97      4.52 o
  -4  17   2        2.94        3.85      5.64 o
  -3  17   2        0.24        1.67      4.60 o
  -2  17   2        5.30        6.89      3.48 o
  -1  17   2       52.95       58.06      5.53 o
   0  17   2      140.03      165.60      9.45 o
   1  17   2       18.37       19.76      3.94 o
   2  17   2       16.16       25.05      5.45 o
   3  17   2        6.93       10.86      5.14 o
   4  17   2        5.11       -0.37      4.87 o
  -3  18   2        6.99       11.08      5.23 o
  -2  18   2        1.29        0.27      5.26 o
  -1  18   2        0.03       -1.14      5.41 o
   0  18   2        6.68        5.32      5.48 o
   1  18   2        0.05       -3.36      5.35 o
 -15   1   3        4.81        3.54      3.87 o
 -14   1   3        6.07        5.29      3.75 o
 -13   1   3        2.21       -0.93      2.72 o
 -12   1   3       18.37       11.29      2.56 o
 -11   1   3      221.41      177.30      4.15 o
 -10   1   3        0.55        1.95      1.51 o
  -9   1   3       23.05       21.52      1.23 o
  -8   1   3      235.78      229.07      2.07 o
  -7   1   3        4.46        4.99      1.11 o
  -6   1   3      496.64      517.81      4.67 o
  -5   1   3     1566.58     1635.15      5.94 o
  -4   1   3      408.91      417.56      3.21 o
  -3   1   3      668.41      700.81      2.41 o
  -2   1   3      302.53      279.80      2.07 o
  -1   1   3        5.03        6.77      1.04 o
   0   1   3       39.94       38.30      0.97 o
   1   1   3     1173.49     1222.30      8.34 o
   2   1   3      216.15      212.07      5.83 o
   3   1   3        0.00        0.08      2.29 o
   4   1   3        0.55        2.72      2.22 o
   5   1   3        1.84        2.28      1.83 o
   6   1   3        0.08        1.44      1.92 o
   7   1   3       48.83       50.75      2.09 o
   8   1   3      495.77      510.45      4.97 o
   9   1   3        0.02       -0.40      1.99 o
  10   1   3      139.86      136.77      3.09 o
  11   1   3        0.06        0.55      2.13 o
  12   1   3        0.04        1.83      2.15 o
 -15   2   3       11.55        9.62      4.20 o
 -14   2   3        0.64       -0.53      3.69 o
 -13   2   3       53.68       57.74      3.55 o
 -12   2   3       93.04       87.31      3.96 o
 -11   2   3       27.95       24.64      2.67 o
 -10   2   3       55.33       56.94      1.93 o
  -9   2   3       10.19       11.66      1.34 o
  -8   2   3        0.71        2.16      1.37 o
  -7   2   3       18.47       20.14      1.38 o
  -6   2   3       48.42       48.91      1.56 o
  -5   2   3        4.36        4.80      0.95 o
  -4   2   3        1.03        1.66      0.52 o
  -3   2   3      310.95      329.34      1.50 o
  -2   2   3     1129.39     1119.57      5.96 o
  -1   2   3      129.68      139.51      1.76 o
   0   2   3      103.20       98.51      2.58 o
   1   2   3       34.68       34.15      1.28 o
   2   2   3      551.60      535.41      5.73 o
   3   2   3       71.35       77.69      3.77 o
   4   2   3       83.95       86.82      4.06 o
   5   2   3       50.63       55.29      2.70 o
   6   2   3       11.10       11.36      2.18 o
   7   2   3        9.81        9.18      1.87 o
   8   2   3        0.21        1.69      2.02 o
   9   2   3       24.72       24.49      2.12 o
  10   2   3        5.93        7.49      2.01 o
  11   2   3       26.52       33.49      2.39 o
  12   2   3        0.20        1.34      2.16 o
 -15   3   3       13.55       13.72      4.52 o
 -14   3   3       16.58       13.57      4.19 o
 -13   3   3        1.94        0.15      2.88 o
 -12   3   3       61.83       63.74      3.44 o
 -11   3   3       41.53       39.97      3.50 o
 -10   3   3        0.37        0.92      1.66 o
  -9   3   3      125.10      114.73      2.27 o
  -8   3   3      126.39      122.24      1.98 o
  -7   3   3        1.47        1.31      1.26 o
  -6   3   3       12.33       13.67      1.13 o
  -5   3   3      524.13      509.89      3.73 o
  -4   3   3      365.16      385.80      2.81 o
  -3   3   3      106.19      114.05      1.74 o
  -2   3   3      277.74      268.32      1.96 o
  -1   3   3       28.39       23.42      1.28 o
   0   3   3      264.82      276.92      2.80 o
   1   3   3      136.28      143.42      3.39 o
   2   3   3        0.56        1.40      1.66 o
   3   3   3       15.16       15.83      2.08 o
   4   3   3      125.30      118.00      3.33 o
   5   3   3       73.63       72.50      2.51 o
   6   3   3       31.16       30.32      2.23 o
   7   3   3       89.94       92.53      2.55 o
   8   3   3      109.44      107.32      2.87 o
   9   3   3        4.72        5.22      1.97 o
  10   3   3        0.68        2.79      1.85 o
  11   3   3        0.85       -2.03      2.03 o
  12   3   3       13.48       19.03      2.35 o
 -14   4   3       19.00       16.86      4.51 o
 -13   4   3       30.43       34.15      3.78 o
 -12   4   3        4.97        4.10      3.30 o
 -11   4   3        3.70        3.30      2.89 o
 -10   4   3        7.05        9.82      1.95 o
  -9   4   3      561.34      567.96      3.77 o
  -8   4   3       77.38       80.28      1.84 o
  -7   4   3      427.01      434.37      3.07 o
  -6   4   3       62.91       65.80      1.47 o
  -5   4   3       86.62       86.77      1.56 o
  -4   4   3      163.49      173.45      2.20 o
  -3   4   3      712.68      752.06      4.22 o
  -2   4   3       53.48       53.75      1.36 o
  -1   4   3      128.19      127.18      2.65 o
   0   4   3      624.80      580.12      6.43 o
   1   4   3      289.43      281.64      3.56 o
   2   4   3      360.21      350.06      6.97 o
   3   4   3      360.40      398.81     20.07 o
   4   4   3       22.17       23.95      2.19 o
   5   4   3        1.27        1.64      1.87 o
   6   4   3      235.69      240.75      3.40 o
   7   4   3        4.30        6.03      1.82 o
   8   4   3       18.23       17.61      2.01 o
   9   4   3        0.00        0.75      1.94 o
  10   4   3       59.06       64.93      2.52 o
  11   4   3        7.29        7.32      1.99 o
  12   4   3        0.10        0.81      2.25 o
 -14   5   3        0.73        1.16      4.20 o
 -13   5   3       36.63       42.61      7.13 o
 -12   5   3        6.99        7.29      3.43 o
 -11   5   3        2.87        2.53      3.03 o
 -10   5   3       14.71       11.60      2.14 o
  -9   5   3      411.43      415.79      3.70 o
  -8   5   3       10.68       11.13      0.80 o
  -7   5   3      276.29      268.04      2.62 o
  -6   5   3      166.37      162.28      2.04 o
  -5   5   3      212.08      214.46      2.45 o
  -4   5   3       33.32       32.82      1.38 o
  -3   5   3      164.84      193.42      2.29 o
  -2   5   3      809.09      825.44      7.45 o
  -1   5   3     2263.32     2314.56     11.86 o
   0   5   3     1108.31     1073.90      9.81 o
   1   5   3     1045.02     1061.67     13.85 o
   2   5   3        0.04       -1.17      2.26 o
   3   5   3      106.79      116.49      4.48 o
   4   5   3       57.75       55.39      2.34 o
   5   5   3       22.72       22.56      2.23 o
   6   5   3        1.43        2.06      1.72 o
   7   5   3       85.22       87.76      2.34 o
   8   5   3        1.02       -0.29      1.84 o
   9   5   3        0.25        0.15      1.96 o
  10   5   3       10.99       12.50      2.00 o
  11   5   3        0.93        1.53      2.01 o
 -14   6   3       12.84       12.65      6.76 o
 -13   6   3        3.66        4.94      5.87 o
 -12   6   3       22.49       24.72      3.70 o
 -11   6   3        1.70        2.16      2.74 o
 -10   6   3       31.33       30.76      2.41 o
  -9   6   3       29.80       29.06      1.31 o
  -8   6   3      259.06      252.56      2.84 o
  -7   6   3      265.32      271.93      2.29 o
  -6   6   3        0.21       -0.21      1.22 o
  -5   6   3      236.55      241.57      2.50 o
  -4   6   3        0.18        0.83      2.13 o
  -3   6   3       24.34       25.30      1.69 o
  -2   6   3       66.16       63.54      3.26 o
  -1   6   3     1259.69     1279.82     15.19 o
   0   6   3      345.17      342.95      7.37 o
   1   6   3      984.31      986.64     31.59 o
   2   6   3        0.74        2.31      1.60 o
   3   6   3      208.66      219.20      9.71 o
   4   6   3       23.69       24.75      2.16 o
   5   6   3      488.30      489.84      4.31 o
   6   6   3        5.69        8.64      1.80 o
   7   6   3       22.11       21.02      1.89 o
   8   6   3        7.11        5.69      1.75 o
   9   6   3        1.21        0.28      1.87 o
  10   6   3        0.23        0.70      1.89 o
  11   6   3       16.32       17.13      2.27 o
 -14   7   3        8.40       11.05      6.99 o
 -13   7   3        1.45        1.57      6.19 o
 -12   7   3        8.07        9.90      3.56 o
 -11   7   3        6.72        3.75      2.84 o
 -10   7   3       95.65       97.38      3.42 o
  -9   7   3        3.15        2.90      1.30 o
  -8   7   3       26.41       25.83      1.41 o
  -7   7   3        3.34        2.60      1.10 o
  -6   7   3      219.48      217.65      2.13 o
  -5   7   3      128.92      137.79      2.03 o
  -4   7   3        2.20        2.98      2.31 o
  -3   7   3      149.16      161.69      3.87 o
  -2   7   3       19.13       21.65      4.67 o
  -1   7   3       51.74       42.24      2.10 o
   0   7   3       28.48       31.93      1.85 o
   1   7   3      191.04      177.43      2.98 o
   2   7   3       13.70       11.50      1.60 o
   3   7   3      143.77      134.07      5.19 o
   4   7   3        0.44        1.44      2.22 o
   5   7   3      129.31      128.78      2.79 o
   6   7   3      105.44      102.44      2.34 o
   7   7   3        8.35        7.36      1.72 o
   8   7   3        0.05       -0.13      1.69 o
   9   7   3        2.30        2.78      1.68 o
  10   7   3        1.93        1.50      1.93 o
  11   7   3        0.14       -1.14      2.28 o
 -13   8   3       11.59       11.50      5.37 o
 -12   8   3       11.30       13.52      4.38 o
 -11   8   3        4.43        3.27      2.53 o
 -10   8   3        6.06        7.18      2.48 o
  -9   8   3       21.34       23.70      2.36 o
  -8   8   3       91.24       92.24      1.89 o
  -7   8   3       15.54       16.24      1.23 o
  -6   8   3       12.42       12.49      1.15 o
  -5   8   3        0.34        0.74      0.97 o
  -4   8   3        0.09        0.69      1.64 o
  -3   8   3      126.64      124.07      5.45 o
  -2   8   3        3.01        5.11      4.54 o
  -1   8   3       23.92       25.54      2.22 o
   0   8   3      837.49      883.05      9.97 o
   1   8   3      115.92      119.68      2.72 o
   2   8   3      196.30      200.37      4.33 o
   3   8   3       11.79       10.80      2.12 o
   4   8   3       16.28       16.65      1.92 o
   5   8   3      187.42      177.33      3.25 o
   6   8   3        1.45        2.16      1.57 o
   7   8   3       38.06       35.05      1.98 o
   8   8   3        3.62        3.12      1.69 o
   9   8   3        0.07        0.73      1.65 o
  10   8   3        0.02        3.11      1.96 o
 -13   9   3        7.82        7.09      5.03 o
 -12   9   3        1.52        3.35      4.46 o
 -11   9   3        2.88        0.90      3.53 o
 -10   9   3       17.93       18.49      2.63 o
  -9   9   3       67.57       64.16      3.08 o
  -8   9   3        5.72        4.39      1.65 o
  -7   9   3       28.73       26.16      1.68 o
  -6   9   3        1.14        1.46      0.99 o
  -5   9   3        2.30        2.90      1.22 o
  -4   9   3       12.90       14.48      1.62 o
  -3   9   3        1.23        2.94      2.09 o
  -2   9   3        7.71       10.42      4.88 o
  -1   9   3      110.16      106.27      3.46 o
   0   9   3       29.26       20.58      4.04 o
   1   9   3      144.15      137.16      2.94 o
   2   9   3        0.92        1.54      2.01 o
   3   9   3       73.58       73.29      2.33 o
   4   9   3       57.13       56.66      2.35 o
   5   9   3        1.05        0.40      1.67 o
   6   9   3        0.01        0.40      1.55 o
   7   9   3        2.60        3.47      1.69 o
   8   9   3        0.36        1.46      1.77 o
   9   9   3       13.17       18.55      2.07 o
  10   9   3        1.04       -0.12      2.32 o
 -12  10   3        0.19       -0.06      4.68 o
 -11  10   3        0.10       -0.16      3.67 o
 -10  10   3       14.21       13.88      2.62 o
  -9  10   3       48.97       49.94      2.89 o
  -8  10   3      145.11      142.56      3.35 o
  -7  10   3       14.96       13.18      1.84 o
  -6  10   3       25.87       29.87      1.54 o
  -5  10   3        8.47       10.64      1.17 o
  -4  10   3       14.65       17.98      1.53 o
  -3  10   3      163.22      169.59      3.47 o
  -2  10   3        3.63        4.13      2.62 o
  -1  10   3       17.92       16.51      2.74 o
   0  10   3      253.19      258.38      4.77 o
   1  10   3       33.07       36.51      3.63 o
   2  10   3      193.90      206.41      3.39 o
   3  10   3       47.50       43.30      1.91 o
   4  10   3       31.70       34.22      2.03 o
   5  10   3       28.36       25.31      1.88 o
   6  10   3       49.45       41.34      1.98 o
   7  10   3        0.71        2.01      1.76 o
   8  10   3        1.65        4.83      2.01 o
   9  10   3        0.86        0.90      2.32 o
 -12  11   3        4.24        4.14      4.62 o
 -11  11   3       30.54       30.87      5.18 o
 -10  11   3        0.06        0.81      3.59 o
  -9  11   3      145.44      147.87      4.65 o
  -8  11   3        6.32        8.28      2.49 o
  -7  11   3       17.14       16.22      2.36 o
  -6  11   3        0.00        0.78      1.41 o
  -5  11   3      109.98      114.61      2.43 o
  -4  11   3        1.83        1.00      1.38 o
  -3  11   3      169.76      172.18      2.33 o
  -2  11   3       23.17       24.06      1.57 o
  -1  11   3       64.78       60.54      4.75 o
   0  11   3      184.02      175.29      7.70 o
   1  11   3        0.04        1.50      2.04 o
   2  11   3       57.61       55.70      2.07 o
   3  11   3        4.48        3.36      1.48 o
   4  11   3        0.07        1.70      1.64 o
   5  11   3        1.60        2.02      1.69 o
   6  11   3        0.47        0.97      2.00 o
   7  11   3        1.52        0.34      2.13 o
   8  11   3        1.38        0.57      2.29 o
   9  11   3        0.42        1.88      2.73 o
 -11  12   3        2.39       -1.70      3.85 o
 -10  12   3       29.61       27.12      4.10 o
  -9  12   3        0.27       -0.67      3.59 o
  -8  12   3       30.25       28.66      3.66 o
  -7  12   3        0.92        1.89      2.99 o
  -6  12   3       12.17       12.27      2.65 o
  -5  12   3        8.10       10.03      2.03 o
  -4  12   3       28.64       27.42      1.86 o
  -3  12   3        0.30        1.63      1.51 o
  -2  12   3      132.17      142.86      3.39 o
  -1  12   3        0.22        0.24      1.40 o
   0  12   3        0.45        1.24      1.88 o
   1  12   3        4.02        5.27      2.08 o
   2  12   3       67.65       68.90      2.55 o
   3  12   3        0.17        0.65      1.49 o
   4  12   3        0.90       -0.15      1.78 o
   5  12   3       36.58       35.71      2.46 o
   6  12   3        2.26        2.72      2.19 o
   7  12   3       11.71        6.21      2.26 o
   8  12   3        1.86        3.39      2.64 o
 -10  13   3        3.82        2.93      3.75 o
  -9  13   3        0.24       -1.08      4.54 o
  -8  13   3       60.03       63.63      7.54 o
  -7  13   3       22.47       19.37      4.39 o
  -6  13   3       35.35       39.01      3.94 o
  -5  13   3      127.31      127.13      5.05 o
  -4  13   3       27.87       28.69      2.71 o
  -3  13   3       76.62       79.54      3.16 o
  -2  13   3      109.40      117.38      5.52 o
  -1  13   3       51.97       54.78      3.79 o
   0  13   3       85.23       88.40      3.83 o
   1  13   3        0.15       -0.26      4.07 o
   2  13   3        0.38        0.20      2.40 o
   3  13   3        0.40       -0.01      2.04 o
   4  13   3       17.85       17.74      2.48 o
   5  13   3        9.70        5.77      2.42 o
   6  13   3        3.88        4.41      2.93 o
   7  13   3       23.84       31.39      3.22 o
   8  13   3       12.69       16.85      4.22 o
  -9  14   3       13.78       11.24      6.39 o
  -8  14   3        0.55       -3.94      5.83 o
  -7  14   3        2.56        3.05      4.19 o
  -6  14   3       26.97       24.97      3.74 o
  -5  14   3        0.71       -1.65      3.38 o
  -4  14   3        4.16       11.25      3.37 o
  -3  14   3        3.30        6.27      3.29 o
  -2  14   3        0.89        0.06      2.75 o
  -1  14   3       32.28       30.12      3.59 o
   0  14   3        0.40        3.02      2.44 o
   1  14   3        2.44        0.74      3.57 o
   2  14   3        1.65        3.86      4.31 o
   3  14   3        4.01        4.46      3.60 o
   4  14   3        0.00        0.86      3.53 o
   5  14   3        0.61       -1.40      4.92 o
   6  14   3        7.34        8.99      5.45 o
   7  14   3        0.05       -4.25      4.25 o
  -8  15   3        0.10        0.89      5.83 o
  -7  15   3        0.03        1.87      4.06 o
  -6  15   3        8.18        6.06      3.57 o
  -5  15   3       32.35       36.55      4.05 o
  -4  15   3        0.37       -2.35      3.37 o
  -3  15   3        0.84        0.04      3.34 o
  -2  15   3       16.68       21.63      3.72 o
  -1  15   3       26.23       22.56      6.19 o
   0  15   3        3.11        3.25      3.37 o
   1  15   3       70.16       55.71      4.33 o
   2  15   3       44.07       47.65      5.53 o
   3  15   3        1.13        0.56      3.88 o
   4  15   3        4.91        7.35      4.12 o
   5  15   3        0.04        0.40      5.16 o
   6  15   3        0.01       -2.80      5.46 o
  -7  16   3        6.69       10.21      4.65 o
  -6  16   3        6.28        7.04      3.58 o
  -5  16   3        0.35        3.23      3.55 o
  -4  16   3        5.90        7.55      3.64 o
  -3  16   3       10.81       12.78      3.56 o
  -2  16   3        7.52        8.63      3.62 o
  -1  16   3        0.24        0.97      5.38 o
   0  16   3        0.82        2.46      3.71 o
   1  16   3        3.24        6.05      3.48 o
   2  16   3        0.67       -0.88      3.68 o
   3  16   3        0.16        1.68      5.42 o
   4  16   3        0.48        1.54      4.14 o
  -5  17   3        0.03        2.28      3.44 o
  -4  17   3        4.36        1.87      3.71 o
  -3  17   3        4.37        3.15      3.70 o
  -2  17   3        2.12        4.04      3.58 o
  -1  17   3        5.40        4.08      4.68 o
   0  17   3        0.59        1.09      4.81 o
   1  17   3       14.16       21.77      5.51 o
   2  17   3        3.99        5.68      5.22 o
 -15   0   4        5.15        6.47      6.85 o
 -14   0   4       11.81        3.54      7.25 o
 -13   0   4        0.07        1.71      6.48 o
 -12   0   4       34.55       37.25      2.84 o
 -11   0   4       58.08       50.08      2.79 o
 -10   0   4      154.02      142.28      3.12 o
  -9   0   4        9.56        7.95      1.99 o
  -8   0   4        0.00        1.12      1.71 o
  -7   0   4      224.75      210.33     13.28 o
  -6   0   4     1213.68     1219.30      6.10 o
  -5   0   4       67.21       62.75      1.69 o
  -4   0   4      857.42      799.40      4.98 o
  -3   0   4      608.20      613.07      7.52 o
  -2   0   4      427.61      417.51      7.66 o
  -1   0   4      518.43      549.93      7.93 o
   0   0   4       87.55       79.35      3.72 o
   1   0   4      904.96      938.92     13.60 o
   2   0   4     1389.30     1370.26     10.72 o
   3   0   4        3.01        5.01      2.05 o
   4   0   4        0.00        0.62      3.03 o
   5   0   4       31.96       31.93      3.81 o
   6   0   4       20.64       18.01      3.15 o
   7   0   4      141.06      156.06      5.10 o
   8   0   4      377.06      385.16      7.95 o
   9   0   4        1.60        0.47      3.20 o
  10   0   4        1.43        9.48      3.27 o
  11   0   4        1.10        3.25      3.17 o
 -15   1   4        3.97        3.20      4.61 o
 -14   1   4       15.95       17.72      5.10 o
 -13   1   4        0.03        3.39      4.20 o
 -12   1   4        0.49       -0.19      1.65 o
 -11   1   4        3.55        3.60      1.62 o
 -10   1   4        1.39        2.64      1.42 o
  -9   1   4      220.98      228.26      2.60 o
  -8   1   4        5.01        4.56      0.91 o
  -7   1   4       18.05       19.55      1.13 o
  -6   1   4       60.49       64.84      1.32 o
  -5   1   4      858.34      811.63      3.62 o
  -4   1   4     1465.39     1497.39      6.17 o
  -3   1   4     2753.48     2736.37      9.18 o
  -2   1   4       37.95       38.11      0.88 o
  -1   1   4       46.91       46.54      1.68 o
   0   1   4      271.61      280.51      6.06 o
   1   1   4      159.48      155.04      1.99 o
   2   1   4       16.57       18.70      2.20 o
   3   1   4      511.09      558.45      8.03 o
   4   1   4        0.05        1.57      2.15 o
   5   1   4        2.87        3.04      2.10 o
   6   1   4        0.68        1.49      2.20 o
   7   1   4        4.40        2.58      2.23 o
   8   1   4       50.36       52.14      2.59 o
   9   1   4       36.51       37.37      2.71 o
  10   1   4        7.47        9.98      2.39 o
  11   1   4        0.03        0.04      2.28 o
 -15   2   4       18.04       18.82      5.82 o
 -14   2   4        0.64       -2.53      4.54 o
 -13   2   4        0.97        0.81      4.26 o
 -12   2   4        0.01        0.32      1.71 o
 -11   2   4       77.45       69.95      2.06 o
 -10   2   4       75.87       75.49      1.94 o
  -9   2   4      156.76      151.49      2.46 o
  -8   2   4        0.49        0.25      1.43 o
  -7   2   4       14.33       16.37      1.51 o
  -6   2   4       99.53       95.60      1.66 o
  -5   2   4      318.21      315.25      2.70 o
  -4   2   4      511.28      492.64      2.49 o
  -3   2   4       25.82       22.36      0.75 o
  -2   2   4        1.56        1.68      0.94 o
  -1   2   4      589.13      614.41      3.99 o
   0   2   4      321.86      323.57      2.80 o
   1   2   4      544.82      559.19      5.34 o
   2   2   4      361.48      372.06      8.82 o
   3   2   4        4.17        5.49      1.63 o
   4   2   4        3.73        7.24      3.26 o
   5   2   4        3.59        2.90      2.47 o
   6   2   4       24.54       28.99      2.55 o
   7   2   4        2.45        3.38      2.09 o
   8   2   4        0.16        1.25      2.05 o
   9   2   4       54.60       52.45      2.64 o
  10   2   4       28.54       29.60      2.59 o
  11   2   4        2.14        1.60      2.20 o
 -14   3   4        3.57        5.45      4.71 o
 -13   3   4        2.68        4.92      4.53 o
 -12   3   4       21.16       21.76      2.22 o
 -11   3   4       30.86       26.28      1.71 o
 -10   3   4        1.40        1.56      1.58 o
  -9   3   4       54.49       53.00      2.13 o
  -8   3   4       32.69       33.01      1.60 o
  -7   3   4       17.43       19.68      1.83 o
  -6   3   4      161.84      162.84      2.04 o
  -5   3   4      166.54      155.16      1.53 o
  -4   3   4      100.22       94.76      1.15 o
  -3   3   4       90.73       97.53      1.42 o
  -2   3   4      265.70      271.58      4.06 o
  -1   3   4       45.42       44.09      1.43 o
   0   3   4      244.11      255.85      3.65 o
   1   3   4      221.84      233.46      6.74 o
   2   3   4      145.00      148.64      4.03 o
   3   3   4       87.21       85.25      2.95 o
   4   3   4        5.56        4.23      3.22 o
   5   3   4       54.96       53.54      3.07 o
   6   3   4        4.91        3.40      2.53 o
   7   3   4       74.01       79.15      3.03 o
   8   3   4      151.98      158.56      3.19 o
   9   3   4       10.10       10.56      2.19 o
  10   3   4        6.48        5.90      2.25 o
  11   3   4        1.94        1.84      2.15 o
 -14   4   4        1.11        6.33      4.31 o
 -13   4   4       32.76       41.23      5.25 o
 -12   4   4       85.70       80.28      3.25 o
 -11   4   4        1.55        3.37      1.63 o
 -10   4   4        3.25        3.11      1.57 o
  -9   4   4      392.75      401.82      3.54 o
  -8   4   4        9.70       12.32      1.61 o
  -7   4   4       11.08       10.02      1.33 o
  -6   4   4       22.34       25.19      1.38 o
  -5   4   4      234.72      242.21      1.97 o
  -4   4   4      207.96      216.38      1.72 o
  -3   4   4       70.72       80.58      1.37 o
  -2   4   4       59.39       51.46      1.51 o
  -1   4   4      275.23      266.30      2.95 o
   0   4   4     1549.72     1517.62      6.92 o
   1   4   4      351.30      332.39      9.06 o
   2   4   4        9.64        9.88      2.29 o
   3   4   4        0.47        2.06      2.08 o
   4   4   4       55.65       56.66      3.18 o
   5   4   4      171.36      171.54      3.61 o
   6   4   4        0.57       -0.25      2.50 o
   7   4   4       40.66       44.46      2.51 o
   8   4   4       40.42       40.69      2.46 o
   9   4   4       10.15       13.50      2.17 o
  10   4   4        4.12        7.68      2.22 o
  11   4   4        1.32        0.03      2.10 o
 -14   5   4        0.85        0.01      4.92 o
 -13   5   4        0.66        1.56      4.53 o
 -12   5   4        5.28        2.97      2.80 o
 -11   5   4        4.70        3.29      1.66 o
 -10   5   4        5.41        6.12      1.53 o
  -9   5   4       91.25       93.67      2.30 o
  -8   5   4      163.94      160.84      2.63 o
  -7   5   4      230.41      254.64      3.39 o
  -6   5   4      215.56      212.81      2.05 o
  -5   5   4        4.61        6.21      1.07 o
  -4   5   4       53.98       53.99      1.38 o
  -3   5   4      192.14      197.53      2.99 o
  -2   5   4       55.29       51.52      1.95 o
  -1   5   4      764.09      729.49      6.97 o
   0   5   4     1034.21     1074.06      8.73 o
   1   5   4       10.96        6.87      1.83 o
   2   5   4       56.46       52.85      2.70 o
   3   5   4       65.02       67.38      3.14 o
   4   5   4      113.75      118.63      4.03 o
   5   5   4       72.16       73.94      2.91 o
   6   5   4        0.73        1.06      2.04 o
   7   5   4       30.49       29.62      2.43 o
   8   5   4        8.02        7.08      2.06 o
   9   5   4       24.72       27.59      2.41 o
  10   5   4        2.16        2.95      2.37 o
 -14   6   4       29.94       37.53      5.70 o
 -13   6   4        2.79        6.59      5.42 o
 -12   6   4        0.89        2.39      2.72 o
 -11   6   4       19.71       22.17      1.87 o
 -10   6   4      198.39      200.73      2.77 o
  -9   6   4      181.74      179.03      2.57 o
  -8   6   4      755.80      760.99      4.45 o
  -7   6   4        6.28        5.28      0.82 o
  -6   6   4        4.00        5.65      1.84 o
  -5   6   4       15.12       13.87      3.47 o
  -4   6   4        3.38        2.35      1.05 o
  -3   6   4       37.32       38.68      1.40 o
  -2   6   4        0.12        1.71      1.60 o
  -1   6   4       66.46       70.86      6.00 o
   0   6   4       34.00       34.06      3.15 o
   1   6   4      112.74      113.23      2.45 o
   2   6   4        0.00        0.47      1.94 o
   3   6   4       15.20       15.85      2.77 o
   4   6   4       47.56       44.04      3.33 o
   5   6   4       72.53       69.32      2.91 o
   6   6   4       41.98       45.14      2.36 o
   7   6   4       85.54       82.02      2.51 o
   8   6   4        0.24        1.08      2.05 o
   9   6   4        2.66        2.27      2.11 o
  10   6   4       14.19       18.08      2.32 o
 -14   7   4        3.47        5.93      7.27 o
 -13   7   4        6.77       11.49      4.55 o
 -12   7   4        4.08        5.82      2.66 o
 -11   7   4        1.24        1.85      1.95 o
 -10   7   4        4.41        3.94      1.56 o
  -9   7   4        5.51        7.88      1.50 o
  -8   7   4      180.86      184.30      2.67 o
  -7   7   4       20.44       19.18      1.55 o
  -6   7   4       39.59       49.18      2.81 o
  -5   7   4       12.66       16.91      3.75 o
  -4   7   4        1.68        2.50      2.53 o
  -3   7   4       32.37       27.73      2.46 o
  -2   7   4      113.83      101.99     14.79 o
  -1   7   4      102.53       90.13      6.58 o
   0   7   4       30.25       31.58      2.89 o
   1   7   4      154.16      166.67      4.19 o
   2   7   4       21.40       19.86      2.38 o
   3   7   4       18.44       18.82      4.13 o
   4   7   4        2.94        4.14      2.19 o
   5   7   4        6.21        6.35      2.32 o
   6   7   4        5.40        8.43      2.02 o
   7   7   4        1.17       -0.12      1.76 o
   8   7   4        9.76        9.99      1.92 o
   9   7   4        0.05        1.42      2.01 o
  10   7   4        0.13       -0.42      2.09 o
 -13   8   4        0.51        0.48      3.52 o
 -12   8   4       71.30       72.55      3.57 o
 -11   8   4        0.45       -0.60      2.29 o
 -10   8   4       30.62       27.48      1.87 o
  -9   8   4        0.03       -0.38      1.50 o
  -8   8   4      204.66      197.60      2.55 o
  -7   8   4        0.14        1.34      1.48 o
  -6   8   4       25.93       29.62      2.32 o
  -5   8   4       38.95       42.81      3.39 o
  -4   8   4        3.02        3.78      2.64 o
  -3   8   4       18.44       18.54      1.62 o
  -2   8   4        0.02       -1.01      3.64 o
  -1   8   4      262.74      267.16      6.52 o
   0   8   4      182.85      161.20      6.52 o
   1   8   4        0.83        3.75      2.72 o
   2   8   4       63.68       66.74      3.54 o
   3   8   4        0.39       -2.24      4.07 o
   4   8   4       10.98       12.64      2.27 o
   5   8   4      144.39      138.37      3.19 o
   6   8   4       30.77       27.04      2.07 o
   7   8   4        4.71        3.74      1.80 o
   8   8   4        7.23        7.03      1.92 o
   9   8   4        0.54        2.59      1.99 o
 -13   9   4        6.48        9.49      4.97 o
 -12   9   4        0.54        0.03      3.05 o
 -11   9   4       74.97       71.48      3.35 o
 -10   9   4        0.39        0.55      1.87 o
  -9   9   4      171.52      168.95      2.57 o
  -8   9   4      179.87      190.74      2.71 o
  -7   9   4      123.33      123.91      2.34 o
  -6   9   4        0.21        0.43      1.99 o
  -5   9   4        1.37       -0.11      2.35 o
  -4   9   4       21.59       24.74      3.17 o
  -3   9   4        2.63        3.32      1.48 o
  -2   9   4       90.22       86.70      2.97 o
  -1   9   4      619.18      620.98     13.98 o
   0   9   4       38.16       37.76      3.48 o
   1   9   4       28.83       27.44      4.99 o
   2   9   4       85.93       84.95      4.05 o
   3   9   4        1.17        2.94      2.76 o
   4   9   4       24.14       26.04      2.44 o
   5   9   4        4.79        5.18      1.91 o
   6   9   4        6.60        6.29      1.85 o
   7   9   4       13.89       10.37      2.03 o
   8   9   4        0.02        0.84      1.95 o
   9   9   4        1.39        1.83      2.53 o
 -12  10   4       38.62       44.66      4.50 o
 -11  10   4        3.22        2.74      3.09 o
 -10  10   4       15.77       18.62      2.44 o
  -9  10   4       25.33       32.01      2.18 o
  -8  10   4       22.04       25.37      1.95 o
  -7  10   4       33.09       37.48      1.91 o
  -6  10   4       50.14       42.17      2.00 o
  -5  10   4      105.07      102.26      2.66 o
  -4  10   4        5.52        4.39      2.37 o
  -3  10   4        4.48        2.48      1.80 o
  -2  10   4      105.95      110.33      3.01 o
  -1  10   4        1.25        2.79      6.54 o
   0  10   4      436.23      450.45      7.39 o
   1  10   4       53.04       54.26      3.77 o
   2  10   4       22.30       23.20      3.25 o
   3  10   4       16.22       14.44      2.47 o
   4  10   4        0.01        0.49      1.86 o
   5  10   4       34.54       33.58      2.25 o
   6  10   4       18.48       17.22      2.18 o
   7  10   4        0.06        1.45      2.07 o
   8  10   4        0.47        2.62      2.37 o
 -12  11   4        4.21        4.61      4.65 o
 -11  11   4        3.37        3.51      3.08 o
 -10  11   4       11.37       14.19      3.17 o
  -9  11   4       41.69       44.50      2.84 o
  -8  11   4       34.11       41.89      2.82 o
  -7  11   4       19.84       18.73      1.98 o
  -6  11   4      160.62      162.46      2.77 o
  -5  11   4        5.52        7.79      1.65 o
  -4  11   4        0.29        1.96      1.62 o
  -3  11   4       18.95       20.81      2.24 o
  -2  11   4        2.17        1.21      2.01 o
  -1  11   4      103.90      116.07     13.77 o
   0  11   4       91.42       94.91      5.02 o
   1  11   4      131.27      146.86      5.17 o
   2  11   4        3.17        5.37      2.39 o
   3  11   4        3.39        2.18      1.92 o
   4  11   4        8.41        8.43      1.98 o
   5  11   4        1.68        2.03      2.02 o
   6  11   4        2.39        1.80      2.26 o
   7  11   4        1.15        1.78      2.22 o
   8  11   4       11.24       14.22      2.67 o
 -11  12   4       11.52       11.84      4.03 o
 -10  12   4        2.88        1.88      3.08 o
  -9  12   4        2.89        3.61      3.35 o
  -8  12   4        4.02       10.11      3.12 o
  -7  12   4       24.57       26.53      2.57 o
  -6  12   4        1.23        0.46      1.98 o
  -5  12   4        7.73        5.50      1.90 o
  -4  12   4        7.47        7.93      2.09 o
  -3  12   4        2.93        2.73      1.77 o
  -2  12   4        5.61        9.74      4.42 o
  -1  12   4        0.43        2.69      4.16 o
   0  12   4       80.43       74.67      5.39 o
   1  12   4       98.86       94.93      4.88 o
   2  12   4        8.10        6.85      2.12 o
   3  12   4        0.18       -0.12      1.91 o
   4  12   4       24.72       25.62      2.53 o
   5  12   4       16.27       17.49      2.58 o
   6  12   4        7.12        5.34      2.16 o
   7  12   4        0.72        0.86      2.32 o
 -10  13   4        3.33        3.95      4.60 o
  -9  13   4       15.61       14.76      7.15 o
  -8  13   4        3.23        3.57      5.91 o
  -7  13   4        8.13        4.96      3.23 o
  -6  13   4       12.72       18.61      2.48 o
  -5  13   4       24.61       16.68      2.41 o
  -4  13   4       46.62       43.53      2.58 o
  -3  13   4       64.79       60.90      3.18 o
  -2  13   4        7.27        9.22      4.29 o
  -1  13   4       67.30       77.26      5.75 o
   0  13   4        0.58        1.97      3.41 o
   1  13   4       53.38       47.06      3.59 o
   2  13   4        0.15        0.47      2.62 o
   3  13   4       14.67       14.89      2.45 o
   4  13   4        0.98       -0.49      2.69 o
   5  13   4        8.00        6.90      2.97 o
   6  13   4        0.89        0.92      2.58 o
  -9  14   4       15.62       25.40      7.02 o
  -8  14   4        2.57        5.16      6.29 o
  -7  14   4        0.74        0.33      4.77 o
  -6  14   4       14.39       12.46      3.85 o
  -5  14   4        1.29        1.81      3.45 o
  -4  14   4        0.00        0.89      3.42 o
  -3  14   4       23.40       21.75      3.80 o
  -2  14   4       16.05       24.07      3.52 o
  -1  14   4       29.50       35.36      5.58 o
   0  14   4        0.63        2.00      3.56 o
   1  14   4        9.91       13.04      4.64 o
   2  14   4       13.97       16.35      3.95 o
   3  14   4        2.07        2.88      3.78 o
   4  14   4        0.00       -2.07      5.32 o
   5  14   4        0.00        1.50      5.24 o
  -8  15   4        0.67        2.00      6.12 o
  -7  15   4        0.38        1.06      4.80 o
  -6  15   4        2.99        3.11      3.45 o
  -5  15   4       10.20        6.55      3.73 o
  -4  15   4        2.87        6.61      3.63 o
  -3  15   4        2.47        2.48      3.55 o
  -2  15   4        0.01        0.08      3.38 o
  -1  15   4        6.81        5.95      3.82 o
   0  15   4       43.64       39.53      4.41 o
   1  15   4        0.06        1.70      3.63 o
   2  15   4        0.11        0.59      4.99 o
   3  15   4       18.46       23.27      4.44 o
   4  15   4        0.39       -1.62      5.15 o
  -6  16   4        9.99       11.82      4.00 o
  -5  16   4        0.09        0.91      3.60 o
  -4  16   4        0.22        0.25      3.62 o
  -3  16   4        3.75        2.51      4.35 o
  -2  16   4        5.10        2.04      3.37 o
  -1  16   4        2.41        5.77      3.73 o
   0  16   4        0.00       -0.42      3.99 o
   1  16   4        0.08       -0.24      3.80 o
   2  16   4       29.47       36.32      4.59 o
  -3  17   4       26.29       33.56      4.18 o
  -2  17   4        3.45        2.18      3.60 o
  -1  17   4        8.23       10.44      3.57 o
 -14   1   5        2.94        6.14      4.84 o
 -13   1   5        8.23       12.37      2.27 o
 -12   1   5       25.32       28.93      2.36 o
 -11   1   5       48.36       46.14      2.30 o
 -10   1   5        1.01        0.34      1.96 o
  -9   1   5       58.14       56.15      1.73 o
  -8   1   5      368.79      349.82      3.62 o
  -7   1   5       11.04        9.62      1.09 o
  -6   1   5      112.07      109.96      2.40 o
  -5   1   5        7.59        7.44      0.98 o
  -4   1   5      218.22      219.92      2.31 o
  -3   1   5        5.97        6.13      1.26 o
  -2   1   5       18.80       17.14      1.02 o
  -1   1   5      180.70      189.56      3.18 o
   0   1   5        1.09        1.22      1.51 o
   1   1   5       23.72       18.02      1.26 o
   2   1   5        4.02        4.23      1.30 o
   3   1   5        3.90        3.05      1.68 o
   4   1   5        0.04        1.88      2.28 o
   5   1   5       16.58       12.03      2.66 o
   6   1   5        9.27       10.50      2.38 o
   7   1   5       21.14       21.08      2.93 o
   8   1   5       30.16       33.51      2.43 o
   9   1   5        2.58        3.38      2.38 o
  10   1   5       39.43       41.96      3.15 o
 -14   2   5        0.26        3.84      4.63 o
 -13   2   5        0.00        1.11      2.18 o
 -12   2   5       37.18       32.53      2.25 o
 -11   2   5       12.71       13.84      2.07 o
 -10   2   5       21.08       22.76      2.07 o
  -9   2   5      343.89      347.71      4.51 o
  -8   2   5       24.63       23.31      1.37 o
  -7   2   5       13.34       12.28      1.15 o
  -6   2   5      194.66      192.49      2.41 o
  -5   2   5      608.73      623.07      3.95 o
  -4   2   5      126.42      131.12      1.91 o
  -3   2   5      162.88      166.58      3.17 o
  -2   2   5       15.01       13.25      1.42 o
  -1   2   5       17.80       15.65      1.96 o
   0   2   5        4.96        7.28      1.22 o
   1   2   5       23.27       25.12      1.93 o
   2   2   5       78.68       73.44      2.07 o
   3   2   5       50.69       53.73      4.16 o
   4   2   5        2.60        4.19      2.79 o
   5   2   5        0.00        0.09      2.86 o
   6   2   5        8.93        9.24      2.48 o
   7   2   5       32.67       30.18      3.01 o
   8   2   5       45.65       39.69      2.54 o
   9   2   5        2.64        2.44      2.32 o
  10   2   5        3.35        4.59      2.58 o
 -14   3   5       45.53       50.44      5.97 o
 -13   3   5        5.20        3.78      2.14 o
 -12   3   5        2.56        1.19      1.97 o
 -11   3   5       70.29       58.97      2.50 o
 -10   3   5       11.42        7.41      2.15 o
  -9   3   5      573.96      589.17      6.42 o
  -8   3   5      164.87      153.17      2.86 o
  -7   3   5      112.08      109.96      2.77 o
  -6   3   5       14.00       13.68      0.92 o
  -5   3   5      108.41       99.60      1.77 o
  -4   3   5       12.69       10.58      0.77 o
  -3   3   5       22.57       24.19      1.04 o
  -2   3   5      152.36      145.02      2.41 o
  -1   3   5       30.73       30.79      1.22 o
   0   3   5       79.68       76.28      2.33 o
   1   3   5      135.61      134.26      3.37 o
   2   3   5       99.10      106.37      6.49 o
   3   3   5      136.42      139.24      5.35 o
   4   3   5       55.16       56.82      4.60 o
   5   3   5       32.85       37.20      5.92 o
   6   3   5        0.60        4.94      2.40 o
   7   3   5        4.41        7.67      2.75 o
   8   3   5       38.38       37.73      2.53 o
   9   3   5       12.40       13.84      2.37 o
  10   3   5       10.41        7.81      2.42 o
 -14   4   5        7.12       11.70      5.20 o
 -13   4   5        4.21        4.77      2.26 o
 -12   4   5        2.55        3.68      1.96 o
 -11   4   5       26.27       26.33      2.18 o
 -10   4   5        0.45        0.26      1.99 o
  -9   4   5       63.88       65.30      2.08 o
  -8   4   5      162.23      161.51      2.89 o
  -7   4   5       38.00       36.79      1.54 o
  -6   4   5       18.71       18.88      0.93 o
  -5   4   5       12.50       12.38      0.85 o
  -4   4   5       87.27       85.28      1.55 o
  -3   4   5       77.91       82.73      2.13 o
  -2   4   5       19.90       20.62      1.23 o
  -1   4   5      112.23      100.19      3.35 o
   0   4   5       52.07       52.48      2.60 o
   1   4   5      103.89      107.23      6.77 o
   2   4   5       20.54       21.73      2.31 o
   3   4   5       43.52       44.77      2.89 o
   4   4   5        8.44       10.60      3.95 o
   5   4   5       18.22       19.18      4.11 o
   6   4   5       17.21       22.05      2.98 o
   7   4   5       30.82       31.61      3.12 o
   8   4   5        1.67        0.82      2.21 o
   9   4   5        7.91        9.13      2.24 o
 -14   5   5        2.15        7.84      4.99 o
 -13   5   5        9.65        7.14      2.26 o
 -12   5   5        0.14        0.58      1.95 o
 -11   5   5       51.86       52.70      2.42 o
 -10   5   5        0.42        0.91      1.82 o
  -9   5   5        8.16        8.42      1.72 o
  -8   5   5       14.40       11.04      1.90 o
  -7   5   5       22.85       22.72      1.74 o
  -6   5   5        3.74        4.01      0.89 o
  -5   5   5       32.42       32.73      1.02 o
  -4   5   5       29.47       30.25      1.36 o
  -3   5   5       74.18       67.06      1.87 o
  -2   5   5      102.05       93.90      2.98 o
  -1   5   5        4.42        3.66      2.20 o
   0   5   5      105.07       85.30     19.23 o
   1   5   5      105.93       96.56      2.37 o
   2   5   5        0.04        0.24      2.26 o
   3   5   5      151.50      156.17      4.26 o
   4   5   5       43.85       43.30      3.25 o
   5   5   5        3.00        4.63      2.79 o
   6   5   5        6.92        5.18      2.81 o
   7   5   5        0.51        0.09      2.52 o
   8   5   5       31.54       34.33      2.62 o
   9   5   5        0.35        1.50      2.20 o
 -14   6   5        0.04       -0.35      5.05 o
 -13   6   5        0.26       -0.77      2.70 o
 -12   6   5        6.16        7.70      2.03 o
 -11   6   5        2.76        3.78      1.77 o
 -10   6   5        2.30        2.55      1.87 o
  -9   6   5        3.66        3.47      1.68 o
  -8   6   5        9.30       10.07      2.08 o
  -7   6   5       26.26       28.86      2.97 o
  -6   6   5       39.63       35.55      1.45 o
  -5   6   5      132.41      126.89      3.50 o
  -4   6   5        0.48        1.10      1.29 o
  -3   6   5       23.02       22.10      1.90 o
  -2   6   5       31.25       27.69      3.14 o
  -1   6   5        4.51        3.87      2.63 o
   0   6   5      111.61      103.67      3.85 o
   1   6   5       77.64       73.95      5.42 o
   2   6   5       87.66       88.67      3.51 o
   3   6   5        2.06        3.75      2.60 o
   4   6   5        4.78        3.33      2.76 o
   5   6   5       47.09       47.87      2.87 o
   6   6   5        3.22        5.29      2.33 o
   7   6   5        3.97        3.03      2.41 o
   8   6   5        2.04        0.34      2.19 o
   9   6   5        0.45        1.35      2.35 o
 -13   7   5       41.14       48.49      3.95 o
 -12   7   5        6.62        7.45      1.97 o
 -11   7   5        6.07        8.51      1.82 o
 -10   7   5        1.51        1.03      1.83 o
  -9   7   5       37.33       38.81      1.90 o
  -8   7   5      100.64      102.56      3.30 o
  -7   7   5      158.81      158.48      3.95 o
  -6   7   5       57.19       55.23      2.43 o
  -5   7   5        4.13        5.21      0.84 o
  -4   7   5       19.84       22.54      1.95 o
  -3   7   5        4.21        5.20      1.52 o
  -2   7   5       43.72       43.77      2.29 o
  -1   7   5      886.12      901.50     12.04 o
   0   7   5      538.29      536.41      7.74 o
   1   7   5       73.39       69.15      4.95 o
   2   7   5      122.50      121.95      6.03 o
   3   7   5      113.34      109.51      4.47 o
   4   7   5       27.76       31.25      3.33 o
   5   7   5      115.76      104.20      3.54 o
   6   7   5       11.33       12.26      2.34 o
   7   7   5        7.51       11.33      2.37 o
   8   7   5        0.31        1.10      2.17 o
   9   7   5        2.00        2.10      2.40 o
 -13   8   5        5.44        7.17      3.99 o
 -12   8   5        1.29        1.40      2.13 o
 -11   8   5        0.00       -0.79      1.80 o
 -10   8   5        6.81        8.81      1.78 o
  -9   8   5        2.94        3.44      1.62 o
  -8   8   5        2.17        0.05      1.90 o
  -7   8   5       14.63       13.37      2.14 o
  -6   8   5        6.33       10.53      3.10 o
  -5   8   5       32.21       32.22      3.45 o
  -4   8   5        8.81        9.41      2.42 o
  -3   8   5       11.33       12.39      2.98 o
  -2   8   5       17.63       18.21      3.59 o
  -1   8   5       16.26        9.95      3.00 o
   0   8   5       92.39       92.01      3.85 o
   1   8   5       12.90       13.80      4.00 o
   2   8   5      200.17      204.68      6.91 o
   3   8   5       12.39       10.91      3.12 o
   4   8   5        9.33        9.86      2.59 o
   5   8   5       21.05       19.68      2.54 o
   6   8   5        0.21        1.29      2.06 o
   7   8   5        7.54        7.65      2.02 o
   8   8   5        2.66        4.75      2.31 o
 -12   9   5        0.07        0.71      2.48 o
 -11   9   5        0.84        2.60      2.05 o
 -10   9   5        0.01        0.33      1.83 o
  -9   9   5        9.92       10.78      1.84 o
  -8   9   5       13.15       16.02      1.93 o
  -7   9   5       58.79       60.35      2.94 o
  -6   9   5        2.53        3.16      3.04 o
  -5   9   5        1.43        1.28      2.43 o
  -4   9   5        4.76        2.29      2.46 o
  -3   9   5        2.64        3.69      2.81 o
  -2   9   5       28.93       26.46      4.57 o
  -1   9   5       33.77       28.71      3.30 o
   0   9   5       34.67       36.87      3.29 o
   1   9   5       23.37       24.88      3.26 o
   2   9   5       20.68       13.83      4.59 o
   3   9   5        4.08        6.62      4.27 o
   4   9   5        3.34        4.77      2.28 o
   5   9   5        0.90        0.47      2.16 o
   6   9   5        4.90        2.60      2.13 o
   7   9   5        1.82        2.26      2.06 o
   8   9   5        2.39        3.71      2.45 o
 -12  10   5        0.88       -0.03      3.27 o
 -11  10   5        0.00       -1.16      2.48 o
 -10  10   5       15.25       16.70      2.17 o
  -9  10   5       37.06       42.65      2.55 o
  -8  10   5        9.24       10.75      2.13 o
  -7  10   5       19.25       21.49      2.51 o
  -6  10   5        2.78        3.34      2.17 o
  -5  10   5       37.55       40.56      3.12 o
  -4  10   5        0.09        1.85      2.54 o
  -3  10   5       10.77       14.89      2.82 o
  -2  10   5        3.52        5.32      4.02 o
  -1  10   5       11.68        8.82      3.66 o
   0  10   5      166.48      171.45      6.29 o
   1  10   5       41.43       39.39      3.57 o
   2  10   5       59.99       62.60      5.48 o
   3  10   5       16.33       15.45      4.85 o
   4  10   5        8.73       10.25      2.39 o
   5  10   5        3.34        6.82      2.07 o
   6  10   5        0.15       -1.05      2.13 o
   7  10   5        0.79        1.81      2.29 o
 -11  11   5        3.59        5.06      3.11 o
 -10  11   5        0.04       -0.22      2.41 o
  -9  11   5       47.34       52.35      2.67 o
  -8  11   5       34.24       36.66      2.47 o
  -7  11   5        0.52        2.54      1.98 o
  -6  11   5        0.07        1.91      2.14 o
  -5  11   5        0.45        0.44      2.29 o
  -4  11   5       32.10       31.76      3.25 o
  -3  11   5        7.30        7.32      2.89 o
  -2  11   5        4.01        6.87      4.20 o
  -1  11   5       29.54       25.49      4.20 o
   0  11   5        9.04       10.52      3.33 o
   1  11   5        0.57       -0.07      3.27 o
   2  11   5        2.42        2.58      4.34 o
   3  11   5       31.42       31.21      3.04 o
   4  11   5        1.07        2.28      2.09 o
   5  11   5       21.14       20.88      2.50 o
   6  11   5        0.00        0.59      2.36 o
 -10  12   5        4.69        7.76      3.16 o
  -9  12   5        5.57        5.20      2.76 o
  -8  12   5       22.81       17.12      2.79 o
  -7  12   5       52.46       49.89      4.06 o
  -6  12   5       20.16       14.77      2.32 o
  -5  12   5      143.16      148.50      3.67 o
  -4  12   5        4.22        4.05      2.38 o
  -3  12   5       61.75       64.69      3.78 o
  -2  12   5       48.10       45.43      4.06 o
  -1  12   5        3.62        3.47      3.37 o
   0  12   5       21.79       20.49      4.45 o
   1  12   5       23.57       25.60      3.65 o
   2  12   5        1.54        4.18      3.18 o
   3  12   5        4.91        6.07      2.69 o
   4  12   5        1.17        2.12      2.45 o
   5  12   5        1.28        1.24      2.70 o
   6  12   5        1.01        2.79      2.82 o
  -9  13   5       28.40       30.47      4.07 o
  -8  13   5        4.53        5.46      2.89 o
  -7  13   5       12.59       12.88      2.94 o
  -6  13   5       20.58       19.91      2.66 o
  -5  13   5       27.44       25.59      2.56 o
  -4  13   5        2.35        3.81      2.53 o
  -3  13   5        0.98       -0.03      3.11 o
  -2  13   5       51.19       51.34      4.38 o
  -1  13   5        8.86       10.95      3.74 o
   0  13   5        2.89        2.33      4.10 o
   1  13   5        0.41        1.48      3.48 o
   2  13   5        4.20        6.10      3.51 o
   3  13   5        0.02        0.31      3.59 o
   4  13   5        5.07       12.05      3.74 o
   5  13   5        0.03       -0.41      3.19 o
  -8  14   5       21.88       27.41      5.49 o
  -7  14   5        0.80        1.93      4.64 o
  -6  14   5        1.93        2.35      3.73 o
  -5  14   5        0.29        1.96      3.18 o
  -4  14   5        9.41       11.61      3.40 o
  -3  14   5       11.96       16.47      3.47 o
  -2  14   5        6.69        9.99      3.87 o
  -1  14   5        2.03        5.28      3.61 o
   0  14   5        0.12        3.68      3.76 o
   1  14   5        2.08        0.49      4.43 o
   2  14   5        6.36        7.33      3.90 o
   3  14   5        0.31        3.76      5.33 o
   4  14   5        0.27       -1.45      5.08 o
  -7  15   5        4.08        7.54      5.00 o
  -6  15   5        0.75       -0.22      3.75 o
  -5  15   5        0.38       -0.21      3.40 o
  -4  15   5       16.64       20.69      3.65 o
  -3  15   5        8.70       10.46      3.42 o
  -2  15   5        2.66        1.77      2.95 o
  -1  15   5        0.11        0.81      3.68 o
   0  15   5        0.12       -1.95      3.75 o
   1  15   5        3.08        4.13      3.81 o
   2  15   5        1.10        3.73      4.73 o
  -4  16   5       11.88        8.05      3.68 o
  -3  16   5        4.11        6.98      3.57 o
  -2  16   5        0.12        1.53      3.00 o
  -1  16   5        1.35        2.45      3.75 o
 -14   0   6        4.88       11.16      3.60 o
 -13   0   6        1.83        3.38      3.23 o
 -12   0   6       19.68       24.12      3.08 o
 -11   0   6       43.32       41.90      3.39 o
 -10   0   6        6.60        8.54      2.89 o
  -9   0   6      250.33      254.08     10.05 o
  -8   0   6      128.06      133.81      7.97 o
  -7   0   6       80.94       73.99      2.93 o
  -6   0   6       83.93       81.78      3.43 o
  -5   0   6        1.81        2.37      1.33 o
  -4   0   6      292.22      307.22      4.46 o
  -3   0   6      573.89      573.24     23.25 o
  -2   0   6      325.48      319.25      9.59 o
  -1   0   6      145.88      158.18      5.18 o
   0   0   6       21.28       23.93      5.25 o
   1   0   6       69.38       73.96      6.77 o
   2   0   6      101.00       98.38      4.79 o
   3   0   6      125.52      117.27      5.32 o
   4   0   6       11.17       14.49      3.74 o
   5   0   6       44.79       41.38      4.81 o
   6   0   6        6.01        7.41      3.62 o
   7   0   6       18.14       16.82      4.71 o
   8   0   6       25.17       23.42      3.93 o
 -14   1   6        1.31        0.43      2.47 o
 -13   1   6        6.82        8.12      2.15 o
 -12   1   6       10.26       11.82      1.99 o
 -11   1   6        0.92        1.53      2.05 o
 -10   1   6       73.69       72.69      2.69 o
  -9   1   6       64.41       80.50      5.85 o
  -8   1   6      209.00      223.71      6.56 o
  -7   1   6      127.68      121.56      3.37 o
  -6   1   6      238.88      233.56      4.15 o
  -5   1   6      117.30      103.43      3.19 o
  -4   1   6       35.78       38.52      2.06 o
  -3   1   6        7.38        6.04      0.66 o
  -2   1   6       21.91       20.44      1.29 o
  -1   1   6       10.00        9.41      1.63 o
   0   1   6       73.62       72.82      4.53 o
   1   1   6       11.58       12.82      3.75 o
   2   1   6        4.86        4.68      2.29 o
   3   1   6        5.79        6.08      2.45 o
   4   1   6        4.65        4.82      2.57 o
   5   1   6        2.84        6.83      3.23 o
   6   1   6        0.03        1.55      2.67 o
   7   1   6       12.16       11.91      2.99 o
   8   1   6        3.27        1.22      2.73 o
 -14   2   6        1.83        2.98      2.35 o
 -13   2   6        0.26        1.63      1.98 o
 -12   2   6        0.07        0.15      2.15 o
 -11   2   6       25.34       27.88      2.28 o
 -10   2   6       30.26       31.25      2.34 o
  -9   2   6        3.28        3.61      3.89 o
  -8   2   6       80.20       78.27      4.92 o
  -7   2   6       46.82       46.66      2.76 o
  -6   2   6       93.08       84.24      2.94 o
  -5   2   6       79.00       71.08      2.67 o
  -4   2   6        2.99        6.17      2.06 o
  -3   2   6        7.40        8.22      1.14 o
  -2   2   6       87.25       93.52      1.83 o
  -1   2   6        4.54        5.12      1.62 o
   0   2   6       59.29       59.45      4.53 o
   1   2   6        2.18        2.65      2.08 o
   2   2   6      146.65      148.86      4.35 o
   3   2   6       12.75       12.22      2.90 o
   4   2   6        7.97        6.64      2.99 o
   5   2   6        3.24        3.13      3.03 o
   6   2   6       25.27       24.58      3.00 o
   7   2   6        1.31        1.01      2.86 o
   8   2   6       23.45       22.75      2.68 o
 -14   3   6        0.01        2.36      2.52 o
 -13   3   6        1.36        3.24      2.17 o
 -12   3   6        4.04        4.32      2.11 o
 -11   3   6       23.65       25.79      2.60 o
 -10   3   6       29.13       29.82      2.36 o
  -9   3   6       59.67       62.78      7.04 o
  -8   3   6      127.92      126.28      5.66 o
  -7   3   6       73.81       80.43      3.27 o
  -6   3   6        0.05        0.07      1.26 o
  -5   3   6        3.44        3.65      1.24 o
  -4   3   6       11.40        9.31      0.83 o
  -3   3   6        0.00       -0.47      0.95 o
  -2   3   6       15.69       16.23      2.52 o
  -1   3   6       21.85       18.22      1.17 o
   0   3   6        0.39        3.51      4.87 o
   1   3   6       78.85       80.47      4.50 o
   2   3   6        9.67       12.45      3.56 o
   3   3   6       11.85       11.88      3.78 o
   4   3   6       16.88       20.81      3.17 o
   5   3   6        1.13        1.04      3.20 o
   6   3   6        6.61        4.80      2.79 o
   7   3   6        4.81        4.80      2.72 o
   8   3   6        0.06        0.13      2.45 o
 -14   4   6       29.29       35.35      2.71 o
 -13   4   6        0.94        1.57      2.16 o
 -12   4   6        6.06        8.63      2.13 o
 -11   4   6       37.17       46.83      2.79 o
 -10   4   6       61.17       56.94      2.57 o
  -9   4   6       40.90       42.42      4.09 o
  -8   4   6      389.04      408.08      8.80 o
  -7   4   6        3.94        4.99      1.93 o
  -6   4   6        0.82        0.59      0.69 o
  -5   4   6        4.69        4.95      0.87 o
  -4   4   6      106.34      103.02      2.54 o
  -3   4   6      157.66      151.44      6.06 o
  -2   4   6        2.86        2.26      1.21 o
  -1   4   6      145.48      145.49      3.18 o
   0   4   6        0.17        0.24      1.56 o
   1   4   6       29.38       29.53      3.91 o
   2   4   6        9.68        9.08      3.93 o
   3   4   6       47.99       41.01      4.68 o
   4   4   6        0.20        0.24      3.80 o
   5   4   6       31.21       26.62      4.70 o
   6   4   6        2.24        3.45      2.67 o
   7   4   6       14.65       12.65      2.99 o
   8   4   6       28.36       29.98      2.82 o
 -13   5   6        1.88        2.01      2.23 o
 -12   5   6       28.39       32.25      2.41 o
 -11   5   6       21.03       19.65      2.33 o
 -10   5   6       45.17       42.28      2.65 o
  -9   5   6        0.43        0.03      2.33 o
  -8   5   6       80.93       77.26      2.90 o
  -7   5   6        5.24        3.04      1.89 o
  -6   5   6       66.88       62.01      2.32 o
  -5   5   6       66.68       65.12      1.82 o
  -4   5   6       39.15       40.97      1.99 o
  -3   5   6       33.38       32.38      1.82 o
  -2   5   6        0.09        0.32      1.38 o
  -1   5   6      155.78      157.88      8.34 o
   0   5   6      396.47      394.74      4.93 o
   1   5   6       25.05       22.12      2.39 o
   2   5   6        3.20        3.81      2.23 o
   3   5   6        8.08        9.42      4.01 o
   4   5   6       42.49       42.70      4.92 o
   5   5   6       29.04       33.81      4.91 o
   6   5   6        2.15        3.81      3.07 o
   7   5   6        0.75        1.69      2.96 o
   8   5   6        1.99        1.94      2.32 o
 -13   6   6        2.75        4.03      2.20 o
 -12   6   6        1.29        1.44      2.11 o
 -11   6   6        1.45        1.48      2.19 o
 -10   6   6       23.09       23.97      2.20 o
  -9   6   6        0.00       -0.03      2.40 o
  -8   6   6       35.14       37.38      3.09 o
  -7   6   6       13.69       16.41      1.94 o
  -6   6   6       10.72       12.59      1.82 o
  -5   6   6        0.31        1.66      1.98 o
  -4   6   6        1.32        0.96      2.08 o
  -3   6   6        7.57        8.04      1.95 o
  -2   6   6        2.87        3.65      1.81 o
  -1   6   6        0.83        0.50      3.39 o
   0   6   6       29.75       29.01      4.34 o
   1   6   6      223.18      219.88      8.38 o
   2   6   6       50.81       44.59      3.14 o
   3   6   6       70.35       73.95      3.62 o
   4   6   6       10.43       11.29      2.90 o
   5   6   6        1.21        1.39      2.93 o
   6   6   6        0.49        0.26      3.12 o
   7   6   6       20.84       23.39      2.95 o
 -13   7   6        0.02        1.25      2.23 o
 -12   7   6       11.97       11.24      2.14 o
 -11   7   6        0.01        0.12      1.95 o
 -10   7   6        1.57        2.69      2.01 o
  -9   7   6        3.04        3.82      2.35 o
  -8   7   6        5.17        4.95      2.81 o
  -7   7   6        2.93        3.97      2.34 o
  -6   7   6        1.79       -0.50      2.24 o
  -5   7   6        0.01        2.14      2.84 o
  -4   7   6        3.03        5.81      2.98 o
  -3   7   6       23.08       25.24      2.83 o
  -2   7   6        0.11       -0.56      1.83 o
  -1   7   6       35.77       40.11      2.82 o
   0   7   6       28.99       18.47      4.14 o
   1   7   6       55.16       46.20      3.28 o
   2   7   6        3.49        3.66      2.66 o
   3   7   6        0.00       -1.89      2.69 o
   4   7   6        6.33        3.97      2.90 o
   5   7   6        0.03       -0.66      2.35 o
   6   7   6       13.42       13.51      3.30 o
   7   7   6       11.30        9.79      2.85 o
 -12   8   6        5.65        4.16      2.00 o
 -11   8   6        1.35        2.38      2.00 o
 -10   8   6        3.27        4.64      1.96 o
  -9   8   6        0.08        0.69      2.04 o
  -8   8   6        0.20        2.48      2.18 o
  -7   8   6       39.38       38.42      2.97 o
  -6   8   6       36.45       32.05      3.60 o
  -5   8   6        0.07       -0.62      3.01 o
  -4   8   6        0.57        1.48      2.23 o
  -3   8   6       10.94       10.24      2.80 o
  -2   8   6       10.97       12.71      2.40 o
  -1   8   6      153.33      166.64      4.42 o
   0   8   6       47.32       44.82      4.64 o
   1   8   6       45.77       53.66      5.47 o
   2   8   6        5.01        9.05      2.92 o
   3   8   6        9.43        9.79      2.90 o
   4   8   6        0.08        1.32      3.06 o
   5   8   6        0.42       -0.53      2.41 o
   6   8   6        0.00        2.06      2.77 o
   7   8   6        1.82        0.89      2.81 o
 -12   9   6       28.15       32.80      2.63 o
 -11   9   6       52.00       53.29      2.81 o
 -10   9   6        0.41        0.56      2.11 o
  -9   9   6       97.00      107.26      2.99 o
  -8   9   6        5.05        7.30      2.19 o
  -7   9   6        7.14       10.91      3.41 o
  -6   9   6      112.94      102.10      4.73 o
  -5   9   6       22.58       17.96      3.50 o
  -4   9   6        1.88        0.51      2.51 o
  -3   9   6        4.36        4.21      2.92 o
  -2   9   6        3.18        3.69      2.46 o
  -1   9   6       22.36       19.02      2.96 o
   0   9   6      192.40      181.59      5.01 o
   1   9   6      105.21      118.76      6.22 o
   2   9   6        2.89        4.51      3.04 o
   3   9   6        0.31        1.09      3.04 o
   4   9   6        4.27        1.30      2.66 o
   5   9   6       15.88       15.81      3.22 o
   6   9   6        6.82        2.81      2.66 o
 -11  10   6        3.75        7.36      2.51 o
 -10  10   6       22.65       25.25      2.54 o
  -9  10   6        0.44        2.86      2.10 o
  -8  10   6      113.77      124.46      3.36 o
  -7  10   6        7.63        8.30      3.01 o
  -6  10   6        5.55        3.35      3.43 o
  -5  10   6       19.25       15.63      2.94 o
  -4  10   6        3.41        4.97      2.65 o
  -3  10   6       12.52       14.73      2.89 o
  -2  10   6        6.04        6.34      2.47 o
  -1  10   6       70.91       61.45      4.50 o
   0  10   6        9.63       11.16      3.20 o
   1  10   6       43.50       37.40      5.28 o
   2  10   6        2.78        0.70      4.63 o
   3  10   6        1.13        0.81      3.07 o
   4  10   6        0.35        0.72      2.46 o
   5  10   6        1.79        1.36      2.75 o
 -10  11   6       12.67        9.97      2.40 o
  -9  11   6        1.36        1.27      2.11 o
  -8  11   6       47.75       50.17      2.83 o
  -7  11   6       31.48       33.91      2.70 o
  -6  11   6        5.26        3.00      3.51 o
  -5  11   6        0.04        1.74      2.90 o
  -4  11   6       13.01       17.82      2.99 o
  -3  11   6        3.48        4.00      2.94 o
  -2  11   6       14.53       10.90      2.84 o
  -1  11   6       32.80       32.92      4.43 o
   0  11   6        1.54        2.30      3.11 o
   1  11   6        0.01        1.45      4.39 o
   2  11   6        5.84        5.33      4.73 o
   3  11   6        4.09        3.82      3.41 o
   4  11   6        5.08        5.63      3.06 o
   5  11   6        1.23        1.56      2.83 o
  -9  12   6        0.16       -1.24      2.47 o
  -8  12   6        7.80       10.09      2.70 o
  -7  12   6       27.08       24.95      3.05 o
  -6  12   6        3.41        3.07      2.56 o
  -5  12   6        0.37        1.54      3.05 o
  -4  12   6        0.24       -0.08      3.06 o
  -3  12   6        0.49        3.29      3.09 o
  -2  12   6       55.98       63.30      3.75 o
  -1  12   6       38.85       35.33      5.19 o
   0  12   6        1.98        1.77      3.96 o
   1  12   6        2.80        7.53      4.94 o
   2  12   6       16.75       20.61      5.40 o
   3  12   6        0.07        1.27      4.90 o
   4  12   6        0.01        0.29      3.29 o
  -8  13   6        3.73        4.88      2.98 o
  -7  13   6        5.36        4.49      2.70 o
  -6  13   6        0.28        1.80      3.20 o
  -5  13   6       13.88        9.02      3.26 o
  -4  13   6       13.69       20.86      3.43 o
  -3  13   6        0.18       -0.39      3.22 o
  -2  13   6        1.23        4.16      2.99 o
  -1  13   6        1.24        1.82      3.46 o
   0  13   6       42.70       48.75      5.97 o
   1  13   6        0.37       -0.86      3.64 o
   2  13   6        0.00       -5.44      5.44 o
   3  13   6        6.58        9.09      5.57 o
  -7  14   6        1.71        1.80      4.05 o
  -6  14   6        0.13       -0.66      4.16 o
  -5  14   6        0.90        3.70      3.47 o
  -4  14   6       17.65       19.25      3.61 o
  -3  14   6        6.54       11.22      3.70 o
  -2  14   6        0.92        2.37      3.04 o
  -1  14   6        1.90        1.61      3.71 o
   0  14   6        0.20        3.04      3.62 o
   1  14   6        0.10       -2.20      4.61 o
  -4  15   6        0.42       -1.61      3.45 o
  -3  15   6        0.01        0.13      2.98 o
  -2  15   6        0.19        1.40      3.46 o
 -13   1   7        2.24        3.71      2.06 o
 -12   1   7       10.22       11.12      2.34 o
 -11   1   7        0.85        0.02      2.17 o
 -10   1   7        4.05        4.86      3.89 o
  -9   1   7      292.65      318.59      8.76 o
  -8   1   7       36.88       32.35      4.60 o
  -7   1   7       31.70       36.47      4.21 o
  -6   1   7       30.50       23.75      2.78 o
  -5   1   7       18.36       16.18      1.94 o
  -4   1   7       17.92       17.79      2.06 o
  -3   1   7       23.06       18.98      1.55 o
  -2   1   7       44.41       41.46      1.83 o
  -1   1   7       40.74       43.26      2.72 o
   0   1   7       25.65       25.38      4.28 o
   1   1   7        0.50        2.35      2.14 o
   2   1   7        3.77        6.57      2.36 o
   3   1   7       33.96       35.37      3.11 o
   4   1   7        8.33        7.08      3.25 o
   5   1   7        0.63        2.80      3.32 o
   6   1   7        1.92        3.26      2.90 o
   7   1   7        0.43        3.06      3.12 o
 -13   2   7        0.39        0.92      2.29 o
 -12   2   7        0.08        1.29      2.16 o
 -11   2   7        1.78        4.89      2.21 o
 -10   2   7       37.81       32.20      4.66 o
  -9   2   7      166.70      162.28      6.55 o
  -8   2   7      372.36      396.96      8.48 o
  -7   2   7       33.36       32.78      4.22 o
  -6   2   7        0.14        0.10      2.56 o
  -5   2   7        0.15        1.85      2.08 o
  -4   2   7       29.17       29.82      2.56 o
  -3   2   7       38.17       37.28      1.31 o
  -2   2   7        0.02        1.00      1.50 o
  -1   2   7        0.59        0.68      3.48 o
   0   2   7       15.82       10.65      5.55 o
   1   2   7        4.49        5.24      2.55 o
   2   2   7       11.26        7.91      2.87 o
   3   2   7       16.96       15.46      3.24 o
   4   2   7        1.49        0.45      3.13 o
   5   2   7        4.60        4.93      3.53 o
   6   2   7        2.44        3.14      2.89 o
   7   2   7        7.88       11.19      3.12 o
 -13   3   7        1.67        1.74      2.29 o
 -12   3   7        7.88        9.19      2.51 o
 -11   3   7        1.01        2.22      2.16 o
 -10   3   7        0.03        1.81      3.93 o
  -9   3   7        1.75        1.24      3.91 o
  -8   3   7       24.32       22.95      4.27 o
  -7   3   7        5.03        6.26      2.47 o
  -6   3   7       42.87       44.05      2.71 o
  -5   3   7        6.68        5.44      2.16 o
  -4   3   7        3.84        4.63      2.17 o
  -3   3   7       10.93        7.30      1.50 o
  -2   3   7        3.60        4.22      1.67 o
  -1   3   7       16.60       15.21      5.70 o
   0   3   7       18.01       18.41      2.55 o
   1   3   7       13.29       15.28      2.71 o
   2   3   7        0.16        0.71      2.82 o
   3   3   7        0.10       -1.22      3.03 o
   4   3   7        0.38        2.45      3.17 o
   5   3   7        2.75        5.27      3.57 o
   6   3   7        2.82        1.90      2.88 o
 -13   4   7       13.53       14.90      2.39 o
 -12   4   7        0.10       -0.44      2.48 o
 -11   4   7       25.15       22.26      2.75 o
 -10   4   7       34.87       32.66      4.43 o
  -9   4   7        7.80       14.34      6.83 o
  -8   4   7        4.56        4.29      3.51 o
  -7   4   7        1.36        3.05      2.50 o
  -6   4   7       15.37       13.02      2.36 o
  -5   4   7        6.70        5.97      2.30 o
  -4   4   7        2.57        2.85      2.29 o
  -3   4   7        0.08       -1.32      2.54 o
  -2   4   7       18.95       16.15      5.39 o
  -1   4   7       51.71       59.79      7.02 o
   0   4   7        8.42        7.58      3.44 o
   1   4   7        3.17        0.70      3.63 o
   2   4   7       42.69       40.52      4.59 o
   3   4   7        1.16        2.72      3.03 o
   4   4   7        0.05        1.28      3.15 o
   5   4   7        4.16        4.73      3.61 o
   6   4   7        0.00       -0.21      2.83 o
 -13   5   7        1.60        4.09      2.21 o
 -12   5   7        0.66        0.77      2.41 o
 -11   5   7       21.14       20.82      2.69 o
 -10   5   7       37.07       40.91      3.84 o
  -9   5   7        5.36       10.71      5.93 o
  -8   5   7        2.87        4.31      6.27 o
  -7   5   7       58.66       61.55      3.04 o
  -6   5   7        0.18        1.30      2.17 o
  -5   5   7       52.57       50.63      2.86 o
  -4   5   7        2.65        3.32      2.32 o
  -3   5   7        8.10       11.61      2.63 o
  -2   5   7        0.01        0.96      5.21 o
  -1   5   7      135.57      144.81      5.30 o
   0   5   7       15.94       14.11      3.81 o
   1   5   7       22.06       18.51      7.33 o
   2   5   7       57.59       56.79      6.18 o
   3   5   7        8.34        8.33      4.76 o
   4   5   7        7.72        6.68      4.53 o
   5   5   7        0.97        3.36      3.61 o
   6   5   7        1.06        0.65      3.03 o
 -12   6   7        1.68        3.68      2.28 o
 -11   6   7        0.04        1.94      2.39 o
 -10   6   7        0.23        2.99      3.23 o
  -9   6   7        4.65        3.50      6.41 o
  -8   6   7        1.44        2.99      7.19 o
  -7   6   7        5.21        5.72      3.06 o
  -6   6   7       11.22        8.76      3.04 o
  -5   6   7       32.47       33.21      3.51 o
  -4   6   7        4.10        3.00      2.96 o
  -3   6   7        0.07        0.10      3.99 o
  -2   6   7        0.02       -0.07      5.76 o
  -1   6   7        4.76        6.91      3.62 o
   0   6   7       96.60      103.14      7.26 o
   1   6   7       56.03       62.80      7.92 o
   2   6   7       54.65       58.78      5.39 o
   3   6   7        8.55        8.76      4.47 o
   4   6   7        0.86        0.75      4.82 o
   5   6   7        1.09        1.21      3.57 o
   6   6   7        8.99       12.55      3.51 o
 -12   7   7        0.05        1.70      2.45 o
 -11   7   7       12.83       18.48      2.63 o
 -10   7   7        8.76       11.15      3.31 o
  -9   7   7        1.45        4.50      6.70 o
  -8   7   7        0.54       -1.50      6.66 o
  -7   7   7        0.09        0.91      3.01 o
  -6   7   7       27.53       23.48      3.49 o
  -5   7   7       24.61       29.58      3.49 o
  -4   7   7       42.95       42.82      3.80 o
  -3   7   7        0.16       -0.73      4.13 o
  -2   7   7        8.20        8.92      3.46 o
  -1   7   7       59.03       61.19      4.67 o
   0   7   7      288.86      302.83      8.06 o
   1   7   7       19.80       20.57      4.75 o
   2   7   7       45.88       45.26      5.22 o
   3   7   7       13.37       13.66      4.65 o
   4   7   7        3.21        3.59      4.33 o
   5   7   7        0.76        0.21      3.18 o
 -11   8   7        0.31        2.44      2.30 o
 -10   8   7        3.10        2.98      2.55 o
  -9   8   7        1.74       -1.29      3.70 o
  -8   8   7        0.89        0.19      3.26 o
  -7   8   7        0.24        0.41      3.15 o
  -6   8   7        3.47        3.82      3.33 o
  -5   8   7       11.57       13.92      3.40 o
  -4   8   7        4.41        3.68      3.30 o
  -3   8   7        2.54        2.94      4.34 o
  -2   8   7        0.24        1.43      5.58 o
  -1   8   7        6.74        4.50      4.01 o
   0   8   7       16.73       15.83      4.72 o
   1   8   7        7.96        6.82      4.41 o
   2   8   7        2.61       -0.61      4.32 o
   3   8   7        3.81        2.83      4.43 o
   4   8   7        0.00        4.56      4.46 o
   5   8   7        4.78        5.66      3.23 o
 -11   9   7        0.02        0.54      2.73 o
 -10   9   7        0.36       -1.09      2.61 o
  -9   9   7        0.57        1.49      3.15 o
  -8   9   7        3.93        5.80      3.41 o
  -7   9   7       20.07       15.72      3.69 o
  -6   9   7        0.07        1.51      3.37 o
  -5   9   7        5.57        9.06      3.44 o
  -4   9   7        1.25        3.34      3.42 o
  -3   9   7        2.58        3.81      3.48 o
  -2   9   7        1.26        0.96      6.06 o
  -1   9   7       17.76       16.39      4.59 o
   0   9   7       20.15       19.90      4.65 o
   1   9   7        2.19       -0.87      4.41 o
   2   9   7        4.91        4.59      4.52 o
   3   9   7        2.95       -0.34      4.75 o
   4   9   7        0.08        1.47      3.63 o
 -10  10   7       12.83       13.44      2.82 o
  -9  10   7        0.61        1.97      3.23 o
  -8  10   7        8.88       15.89      3.38 o
  -7  10   7        4.86        2.64      3.75 o
  -6  10   7       22.98       21.02      3.97 o
  -5  10   7        5.60        5.90      3.58 o
  -4  10   7        0.08       -2.30      3.67 o
  -3  10   7        3.62        9.83      3.86 o
  -2  10   7        5.50        4.41      4.75 o
  -1  10   7       20.48       19.26      7.19 o
   0  10   7        3.04        2.18      4.40 o
   1  10   7        0.18        0.95      4.47 o
   2  10   7        4.24        6.44      4.68 o
   3  10   7        1.77        0.88      5.55 o
  -9  11   7       26.48       28.99      3.73 o
  -8  11   7        0.73        0.99      2.85 o
  -7  11   7       54.83       55.51      4.71 o
  -6  11   7        1.04        0.12      3.78 o
  -5  11   7       29.34       26.51      4.15 o
  -4  11   7        1.72        1.72      3.82 o
  -3  11   7        1.58        2.49      3.89 o
  -2  11   7        1.37       -0.15      5.02 o
  -1  11   7        0.12        0.22      6.61 o
   0  11   7        8.54        7.48      4.66 o
   1  11   7        2.65        0.27      4.94 o
   2  11   7        7.15       13.55      5.12 o
  -8  12   7        9.03       10.63      3.31 o
  -7  12   7        0.03        0.20      2.85 o
  -6  12   7        4.91        4.05      4.08 o
  -5  12   7        2.12       -1.09      3.99 o
  -4  12   7        0.39        5.03      3.99 o
  -3  12   7        4.01        2.88      3.88 o
  -2  12   7        0.86        3.54      5.05 o
  -1  12   7        9.17       15.04      5.29 o
   0  12   7        7.37       14.31      7.70 o
   1  12   7        7.25       11.37      5.17 o
  -6  13   7        0.55        7.31      3.98 o
  -5  13   7        9.46       11.52      4.44 o
  -4  13   7        0.36        1.78      4.18 o
  -3  13   7        5.11        8.15      4.24 o
  -2  13   7        7.47        9.55      5.42 o
  -1  13   7       24.46       26.43      5.94 o
 -12   0   8        0.46       -0.79      3.50 o
 -11   0   8        0.04        2.38      5.65 o
 -10   0   8       26.05       23.90      6.66 o
  -9   0   8        1.70       -0.11      6.23 o
  -8   0   8        9.22        9.70      6.68 o
  -7   0   8       88.00       77.35      7.74 o
  -6   0   8        0.10       -2.59      5.66 o
  -5   0   8        0.01        0.65      3.13 o
  -4   0   8        5.34        8.58      3.49 o
  -3   0   8       13.18        9.88      5.19 o
  -2   0   8       35.96       46.59      6.49 o
  -1   0   8        0.46       -1.97      5.64 o
   0   0   8       84.20       83.21      8.50 o
   1   0   8        0.17        2.22      3.48 o
   2   0   8       42.89       54.55      4.93 o
   3   0   8        0.10        1.97      4.10 o
   4   0   8        3.83        5.94      4.22 o
   5   0   8        4.66        8.70      5.80 o
 -12   1   8        0.48        1.06      2.38 o
 -11   1   8        0.16       -0.32      4.18 o
 -10   1   8       34.19       28.75      4.95 o
  -9   1   8       13.28       14.23      4.77 o
  -8   1   8      186.80      196.01      7.34 o
  -7   1   8        8.22       15.71      5.03 o
  -6   1   8        0.25        3.44      3.92 o
  -5   1   8        1.36        0.87      2.30 o
  -4   1   8        0.79       -0.02      2.40 o
  -3   1   8       66.26       67.01      4.64 o
  -2   1   8       40.03       42.18      4.43 o
  -1   1   8       15.31       20.52      4.38 o
   0   1   8        0.09        1.39      4.18 o
   1   1   8        6.62        5.26      2.47 o
   2   1   8        0.60        0.51      2.69 o
   3   1   8        1.19       -0.25      2.96 o
   4   1   8        8.35        7.48      3.54 o
   5   1   8        2.62       -0.22      3.83 o
 -12   2   8       12.63       15.01      2.52 o
 -11   2   8        0.85        3.04      4.00 o
 -10   2   8       34.00       39.75      6.59 o
  -9   2   8        5.55        9.32      4.49 o
  -8   2   8       63.19       60.84      5.59 o
  -7   2   8       15.60       20.98      4.33 o
  -6   2   8        0.07        2.01      3.94 o
  -5   2   8        5.71        8.74      2.87 o
  -4   2   8        0.37       -2.50      4.03 o
  -3   2   8        4.82        2.38      5.07 o
  -2   2   8        3.12        6.25      5.31 o
  -1   2   8       47.27       43.73      6.97 o
   0   2   8        4.31        4.59      6.35 o
   1   2   8        6.34        7.48      2.83 o
   2   2   8        7.88       10.05      3.17 o
   3   2   8       14.57       12.97      3.48 o
   4   2   8        0.12        0.86      3.32 o
   5   2   8        1.01        4.55      3.79 o
 -12   3   8        1.61        0.79      2.54 o
 -11   3   8        6.37        6.78      6.07 o
 -10   3   8        6.26        6.54      6.88 o
  -9   3   8       96.31       98.89      5.92 o
  -8   3   8        2.93        3.33      3.89 o
  -7   3   8        0.79        0.53      3.88 o
  -6   3   8       16.64       17.45      2.57 o
  -5   3   8        7.51        9.33      2.50 o
  -4   3   8       34.93       33.30      2.84 o
  -3   3   8       14.40       13.52      3.49 o
  -2   3   8        0.13        1.77      5.52 o
  -1   3   8       11.75        4.92      6.23 o
   0   3   8       17.10       18.90      6.91 o
   1   3   8        1.06        2.93      3.79 o
   2   3   8       14.42       11.29      3.25 o
   3   3   8        1.33       -0.98      3.23 o
   4   3   8        0.65       -0.25      3.39 o
 -12   4   8        2.57        1.90      2.67 o
 -11   4   8        8.26       10.44      3.56 o
 -10   4   8       19.39       20.76      7.73 o
  -9   4   8        3.56        8.08      6.82 o
  -8   4   8        5.78       11.06      6.78 o
  -7   4   8        8.24       10.75      6.34 o
  -6   4   8        0.02        1.93      2.34 o
  -5   4   8        2.47        4.59      2.43 o
  -4   4   8       10.04       11.55      2.64 o
  -3   4   8        0.98        0.72      2.93 o
  -2   4   8        1.91        0.46      5.90 o
  -1   4   8        5.94        7.18      6.14 o
   0   4   8       74.03       78.07      8.51 o
   1   4   8        2.59        1.65      3.97 o
   2   4   8        1.93        2.52      3.24 o
   3   4   8        9.96        8.76      3.52 o
   4   4   8        0.79       -0.56      3.44 o
 -11   5   8        3.04        5.74      3.45 o
 -10   5   8       13.14        9.16      6.89 o
  -9   5   8       12.93        9.42      6.89 o
  -8   5   8       14.82       15.87      6.86 o
  -7   5   8        2.83        4.08      4.03 o
  -6   5   8        3.82        0.46      3.11 o
  -5   5   8        2.75        0.50      3.10 o
  -4   5   8        7.06        6.96      3.21 o
  -3   5   8       15.16       18.54      3.98 o
  -2   5   8        5.83        2.77      5.87 o
  -1   5   8        0.00       -3.01      6.37 o
   0   5   8        0.00       -0.44      6.75 o
   1   5   8       33.77       37.89      8.33 o
   2   5   8        2.12        2.91      3.13 o
   3   5   8       10.04       14.17      3.64 o
   4   5   8        0.00        3.09      3.41 o
 -11   6   8        6.15        7.85      3.68 o
 -10   6   8        2.14        3.64      6.57 o
  -9   6   8        0.66        5.77      6.24 o
  -8   6   8       13.85       17.35      7.20 o
  -7   6   8       13.99       14.92      4.53 o
  -6   6   8       53.73       55.33      4.62 o
  -5   6   8       14.70       12.15      3.40 o
  -4   6   8        7.41        7.96      3.34 o
  -3   6   8       51.32       47.67      4.16 o
  -2   6   8        5.29        7.08      6.31 o
  -1   6   8       20.28       23.54      7.20 o
   0   6   8       70.78       71.20      8.98 o
   1   6   8       29.06       27.20      8.29 o
   2   6   8        0.00        2.02      4.39 o
   3   6   8        0.07       -0.14      4.50 o
 -10   7   8        0.43       -2.11      5.22 o
  -9   7   8       13.41       15.68      7.16 o
  -8   7   8        3.69        4.35      7.15 o
  -7   7   8        0.90       -0.91      4.42 o
  -6   7   8       14.94       17.36      3.59 o
  -5   7   8        1.35        4.16      3.31 o
  -4   7   8        0.22       -0.74      3.54 o
  -3   7   8        0.71        0.84      3.52 o
  -2   7   8        1.84        3.59      6.18 o
  -1   7   8        4.27        2.44      7.17 o
   0   7   8        2.09        1.27      7.71 o
   1   7   8        0.73        3.89      7.27 o
   2   7   8        0.16       -0.12      4.56 o
   3   7   8        1.12        4.26      4.44 o
 -10   8   8        0.05       -2.24      3.44 o
  -9   8   8       10.23       13.92      7.53 o
  -8   8   8        4.82        5.45      4.66 o
  -7   8   8        0.06        0.96      4.41 o
  -6   8   8       36.44       27.94      4.04 o
  -5   8   8        3.37        1.82      3.48 o
  -4   8   8       11.64       13.60      3.82 o
  -3   8   8        0.10        0.05      3.60 o
  -2   8   8        1.53        0.14      6.44 o
  -1   8   8        0.06        3.94      6.42 o
   0   8   8       41.21       35.21      8.25 o
   1   8   8       55.67       62.04      9.39 o
   2   8   8       23.90       24.86      8.56 o
  -9   9   8        0.60        5.01      7.44 o
  -8   9   8        2.18        2.43      4.59 o
  -7   9   8        0.60        1.86      3.57 o
  -6   9   8        0.33        2.50      3.53 o
  -5   9   8        0.82       -1.23      3.74 o
  -4   9   8        0.03        2.37      3.63 o
  -3   9   8        9.85       14.50      3.91 o
  -2   9   8        3.43        4.07      6.79 o
  -1   9   8        0.93       -3.21      7.26 o
   0   9   8        9.10        7.45      7.17 o
   1   9   8       14.88       23.05      8.23 o
  -8  10   8        2.26        5.43      4.99 o
  -7  10   8        2.59        1.95      3.81 o
  -6  10   8        3.57        7.70      3.92 o
  -5  10   8        0.11        1.96      3.67 o
  -4  10   8        0.30        1.17      3.85 o
  -3  10   8        4.06        4.06      4.10 o
  -2  10   8        1.34        1.65      5.24 o
  -1  10   8        0.00       -0.62      6.86 o
   0  10   8        0.85       -1.83      7.90 o
  -6  11   8        1.60        1.31      4.00 o
  -5  11   8        0.05       -1.20      3.87 o
  -4  11   8        3.28        3.99      4.00 o
  -3  11   8        0.08        5.35      4.06 o
  -2  11   8        1.04        0.34      5.25 o
  -1  11   8        0.10        0.76      7.55 o
 -11   1   9        2.11        1.80      4.43 o
 -10   1   9        0.24        1.58      4.56 o
  -9   1   9      114.97      114.02      6.76 o
  -8   1   9       34.60       36.50      5.61 o
  -7   1   9        2.52        4.63      4.32 o
  -6   1   9        0.05        4.66      5.31 o
  -5   1   9        2.97        0.50      6.51 o
  -4   1   9        0.78       -1.21      3.26 o
  -3   1   9        4.43        4.90      5.36 o
  -2   1   9        0.24        0.79      3.88 o
  -1   1   9       20.38       17.59      6.94 o
   0   1   9        8.10        7.00      6.89 o
   1   1   9        1.87        6.60      6.58 o
   2   1   9        0.48       -4.08      7.80 o
 -10   2   9        2.49        0.40      6.73 o
  -9   2   9       16.51       12.30      7.21 o
  -8   2   9       16.21       16.74      4.62 o
  -7   2   9        1.50        1.91      4.48 o
  -6   2   9        0.32        1.93      4.31 o
  -5   2   9       13.53        7.99      4.33 o
  -4   2   9        0.19        1.18      3.32 o
  -3   2   9        7.10        5.62      5.70 o
  -2   2   9       26.21       20.19      6.81 o
  -1   2   9        9.84        7.75      6.61 o
   0   2   9       12.51       10.70      7.24 o
   1   2   9        0.45        1.83      6.80 o
   2   2   9        0.00       -3.79      7.44 o
 -10   3   9        2.65       -0.38      6.72 o
  -9   3   9        0.79       -1.68      7.13 o
  -8   3   9        0.09        4.06      6.56 o
  -7   3   9       25.73       28.43      7.30 o
  -6   3   9       16.20       16.70      7.05 o
  -5   3   9        1.81        0.56      6.29 o
  -4   3   9        0.04        1.45      3.29 o
  -3   3   9        0.18       -0.63      4.00 o
  -2   3   9        0.94        2.00      6.06 o
  -1   3   9       15.81       23.46      6.98 o
   0   3   9       27.54       34.86      7.65 o
   1   3   9        0.42       11.10      7.36 o
   2   3   9       12.54       10.27      8.13 o
 -10   4   9       26.36       22.57      8.16 o
  -9   4   9        3.24       -0.77      7.27 o
  -8   4   9       24.63       34.41      7.78 o
  -7   4   9        6.68        6.59      6.71 o
  -6   4   9        3.91        7.82      6.59 o
  -5   4   9        3.16        4.73      4.09 o
  -4   4   9        0.03        1.28      4.20 o
  -3   4   9        2.33        3.83      5.66 o
  -2   4   9        2.77        3.11      6.06 o
  -1   4   9        6.81        7.67      6.60 o
   0   4   9       21.37       24.43      7.68 o
   1   4   9        3.75        9.40      7.64 o
  -9   5   9       20.85       18.27      8.05 o
  -8   5   9        3.31       -1.29      7.44 o
  -7   5   9        0.00       -2.38      6.85 o
  -6   5   9        3.22        6.11      7.10 o
  -5   5   9        0.36        1.59      4.29 o
  -4   5   9        2.16        2.49      4.44 o
  -3   5   9       11.17       13.41      4.94 o
  -2   5   9        0.61       -3.05      6.01 o
  -1   5   9        1.53        8.44      6.93 o
   0   5   9       29.98       29.31      7.86 o
   1   5   9        1.57        8.45      6.80 o
  -9   6   9        2.47        5.99      7.38 o
  -8   6   9        0.54        0.76      7.49 o
  -7   6   9        0.05       -1.91      6.94 o
  -6   6   9        5.91        9.14      7.70 o
  -5   6   9        2.11        2.84      4.26 o
  -4   6   9        0.58       -0.33      4.66 o
  -3   6   9        4.42        1.69      5.09 o
  -2   6   9        0.22       -4.68      6.51 o
  -1   6   9       21.52       29.31      8.36 o
   0   6   9        4.39       17.75      7.83 o
  -8   7   9        6.50        5.27      7.03 o
  -7   7   9       11.78       20.50      5.12 o
  -6   7   9        1.53        2.86      4.42 o
  -5   7   9       10.61       14.76      3.84 o
  -4   7   9        2.25        3.25      3.82 o
  -3   7   9       16.03       16.13      4.21 o
  -2   7   9        4.51       11.73      7.29 o
  -1   7   9       11.09       12.97      7.19 o
   0   7   9        3.68        2.37      7.45 o
  -7   8   9        0.16        3.46      5.28 o
  -6   8   9        5.02        3.08      4.87 o
  -5   8   9        1.81        1.87      3.91 o
  -4   8   9        0.81        1.24      3.90 o
  -3   8   9        3.42        3.50      4.02 o
  -2   8   9        0.01        2.68      6.98 o
  -7   0  10       62.23       74.32      9.20 o
  -6   0  10        9.28       14.16      7.32 o
  -5   0  10       10.69        2.04      7.04 o
  -4   0  10        0.31        0.35      6.70 o
  -3   0  10        4.31        5.55      7.01 o
  -2   0  10        6.32        5.44      6.66 o
  -7   1  10        0.01        0.25      4.83 o
  -6   1  10        0.00       -1.53      4.84 o
  -5   1  10        0.21       -1.32      4.77 o
  -4   1  10        2.09       -2.03      4.96 o
  -3   1  10        0.12        0.34      3.80 o
  -2   1  10        4.02        1.83      6.72 o
  -7   2  10        1.43        0.96      7.38 o
  -6   2  10        0.11       -1.76      7.01 o
  -5   2  10        0.66        7.74      7.21 o
  -4   2  10        0.03       -5.46      6.62 o
  -3   2  10        0.01       -0.12      4.48 o
  -2   2  10        0.28       -0.28      6.72 o
  -6   3  10        0.00        0.22      6.95 o
  -5   3  10        0.47        1.37      7.52 o
  -4   3  10        0.71       -2.51      7.48 o
  -3   3  10        0.96        1.12      4.63 o
  -5   4  10        0.00        5.01      7.22 o
 
